# Supplementary material for: Dietary Flavanols Modulate the Transcription of Genes Associated with Cardiovascular Pathology without Changes in Their DNA Methylation State
Source: PLoS One. 2014 Apr 24;9(4):e95527. doi: 10.1371/journal.pone.0095527 (PMC3998980; doi:10.1371/journal.pone.0095527)
Supplement: Table S1 — List of differentially expressed genes following MOF consumption for 8 weeks. (XLSX) [file pone.0095527.s002.xlsx]

## Sheet: Feuil1
Supplemental table S1: Differentially expressed genes
GeneSymbol	Description	Fold change
A1CF	Homo sapiens APOBEC1 complementation factor (A1CF), transcript variant 3, mRNA [NM_138933]	-1.0340599
A2LD1	Homo sapiens AIG2-like domain 1 (A2LD1), mRNA [NM_033110]	1.0751717
ABCB11	Homo sapiens ATP-binding cassette, sub-family B (MDR/TAP), member 11 (ABCB11), mRNA [NM_003742]	1.071882
ABCD3	Homo sapiens ATP-binding cassette, sub-family D (ALD), member 3 (ABCD3), transcript variant 2, mRNA [NM_001122674]	-1.0964386
ACAP3	Homo sapiens ArfGAP with coiled-coil, ankyrin repeat and PH domains 3 (ACAP3), mRNA [NM_030649]	1.2460425
ACOT1	Homo sapiens acyl-CoA thioesterase 1 (ACOT1), mRNA [NM_001037161]	1.1148882
ACSM4	Homo sapiens acyl-CoA synthetase medium-chain family member 4 (ACSM4), mRNA [NM_001080454]	-1.0768765
ADAD2	Homo sapiens adenosine deaminase domain containing 2 (ADAD2), transcript variant 1, mRNA [NM_139174]	1.0966983
ADIPOR2	Homo sapiens adiponectin receptor 2 (ADIPOR2), mRNA [NM_024551]	1.1457196
ADNP2	Homo sapiens ADNP homeobox 2 (ADNP2), mRNA [NM_014913]	1.0853515
AJAP1	Homo sapiens adherens junctions associated protein 1 (AJAP1), transcript variant 2, mRNA [NM_001042478]	-1.0764567
AKAP12	Homo sapiens A kinase (PRKA) anchor protein 12 (AKAP12), transcript variant 2, mRNA [NM_144497]	-1.0469048
ALDH3A2	Homo sapiens aldehyde dehydrogenase 3 family, member A2 (ALDH3A2), transcript variant 1, mRNA [NM_001031806]	-1.1049284
ALPK3	Homo sapiens alpha-kinase 3 (ALPK3), mRNA [NM_020778]	-1.0942919
ALS2	Homo sapiens amyotrophic lateral sclerosis 2 (juvenile) (ALS2), transcript variant 1, mRNA [NM_020919]	1.149023
ALX1	Homo sapiens ALX homeobox 1 (ALX1), mRNA [NM_006982]	-1.0730308
AMBP	Homo sapiens alpha-1-microglobulin/bikunin precursor (AMBP), mRNA [NM_001633]	-1.0716528
AMMECR1	Homo sapiens Alport syndrome, mental retardation, midface hypoplasia and elliptocytosis chromosomal region gene 1 (AMMECR1), transcript variant 1, mRNA [NM_015365]	1.2135347
AMPD2	Homo sapiens adenosine monophosphate deaminase 2 (isoform L) (AMPD2), transcript variant 1, mRNA [NM_004037]	-1.2167369
ANAPC1	Homo sapiens anaphase promoting complex subunit 1 (ANAPC1), mRNA [NM_022662]	-1.0751816
ANGPTL2	Homo sapiens angiopoietin-like 2 (ANGPTL2), mRNA [NM_012098]	-1.1089007
ANKRD39	Homo sapiens ankyrin repeat domain 39 (ANKRD39), mRNA [NM_016466]	1.0680944
ANXA13	Homo sapiens annexin A13 (ANXA13), transcript variant 2, mRNA [NM_001003954]	-1.091738
ANXA7	Homo sapiens annexin A7 (ANXA7), transcript variant 2, mRNA [NM_004034]	1.0896974
AOX2P	Homo sapiens aldehyde oxidase 2 pseudogene (AOX2P), non-coding RNA [NR_001557]	1.0785866
AP3S1	Homo sapiens adaptor-related protein complex 3, sigma 1 subunit (AP3S1), mRNA [NM_001284]	1.1926266
APH1A	Homo sapiens anterior pharynx defective 1 homolog A (C. elegans) (APH1A), transcript variant 1, mRNA [NM_001077628]	1.1103508
APLN	Homo sapiens apelin (APLN), mRNA [NM_017413]	1.0667781
APOB	Homo sapiens apolipoprotein B (including Ag(x) antigen) (APOB), mRNA [NM_000384]	-1.0496573
AQP3	Homo sapiens aquaporin 3 (Gill blood group) (AQP3), mRNA [NM_004925]	1.0744009
ARGLU1	Homo sapiens arginine and glutamate rich 1 (ARGLU1), mRNA [NM_018011]	-1.1750876
ARHGAP12	Homo sapiens Rho GTPase activating protein 12 (ARHGAP12), mRNA [NM_018287]	-1.1900553
ARMC10	Homo sapiens armadillo repeat containing 10 (ARMC10), transcript variant A, mRNA [NM_031905]	-1.0462593
ARMS2	Homo sapiens age-related maculopathy susceptibility 2 (ARMS2), nuclear gene encoding mitochondrial protein, mRNA [NM_001099667]	-1.0668132
ARSK	Homo sapiens arylsulfatase family, member K (ARSK), mRNA [NM_198150]	-1.1516372
ASAP3	Homo sapiens ArfGAP with SH3 domain, ankyrin repeat and PH domain 3 (ASAP3), transcript variant 1, mRNA [NM_017707]	-1.0569813
ASXL2	Homo sapiens additional sex combs like 2 (Drosophila) (ASXL2), mRNA [NM_018263]	-1.1714711
ATF6	Homo sapiens activating transcription factor 6 (ATF6), mRNA [NM_007348]	1.1703413
ATHL1	Homo sapiens ATH1, acid trehalase-like 1 (yeast) (ATHL1), mRNA [NM_025092]	-1.1731815
ATP13A1	Homo sapiens ATPase type 13A1 (ATP13A1), mRNA [NM_020410]	-1.1550488
ATP2B3	Homo sapiens ATPase, Ca++ transporting, plasma membrane 3 (ATP2B3), transcript variant 2, mRNA [NM_001001344]	1.4277383
ATP5G3	Homo sapiens ATP synthase, H+ transporting, mitochondrial F0 complex, subunit C3 (subunit 9) (ATP5G3), nuclear gene encoding mitochondrial protein, transcript variant 3, mRNA [NM_001002258]	-1.125963
ATP5I	Homo sapiens ATP synthase, H+ transporting, mitochondrial F0 complex, subunit E (ATP5I), nuclear gene encoding mitochondrial protein, mRNA [NM_007100]	1.1548893
ATP6AP1L	Homo sapiens ATPase, H+ transporting, lysosomal accessory protein 1-like (ATP6AP1L), mRNA [NM_001017971]	-1.0577099
ATPAF1	Homo sapiens ATP synthase mitochondrial F1 complex assembly factor 1 (ATPAF1), nuclear gene encoding mitochondrial protein, transcript variant 1, mRNA [NM_022745]	1.080848
AVIL	Homo sapiens advillin (AVIL), mRNA [NM_006576]	-1.0762227
B3GALT2	Homo sapiens UDP-Gal:betaGlcNAc beta 1,3-galactosyltransferase, polypeptide 2 (B3GALT2), mRNA [NM_003783]	-1.0760056
BAG1	Homo sapiens BCL2-associated athanogene (BAG1), mRNA [NM_004323]	-1.2019418
BAG1	Homo sapiens BCL2-associated athanogene (BAG1), mRNA [NM_004323]	-1.2285895
BAI2	Homo sapiens brain-specific angiogenesis inhibitor 2 (BAI2), mRNA [NM_001703]	-1.0419
BARD1	Homo sapiens BRCA1 associated RING domain 1 (BARD1), mRNA [NM_000465]	-1.107849
BAZ1A	Homo sapiens bromodomain adjacent to zinc finger domain, 1A (BAZ1A), transcript variant 1, mRNA [NM_013448]	1.1840197
BCAS2	Homo sapiens breast carcinoma amplified sequence 2 (BCAS2), mRNA [NM_005872]	1.1380923
BDNFOS	Homo sapiens BDNF opposite strand (non-protein coding) (BDNFOS), non-coding RNA [NR_002832]	1.0509357
BHLHE22	Homo sapiens basic helix-loop-helix family, member e22 (BHLHE22), mRNA [NM_152414]	-1.0782206
BRF1	Homo sapiens BRF1 homolog, subunit of RNA polymerase III transcription initiation factor IIIB (S. cerevisiae) (BRF1), transcript variant 1, mRNA [NM_001519]	-1.1645331
BRP44L	Homo sapiens brain protein 44-like (BRP44L), mRNA [NM_016098]	1.1547518
BRWD1	Homo sapiens bromodomain and WD repeat domain containing 1 (BRWD1), transcript variant 3, mRNA [NM_001007246]	1.0759665
BSDC1	Homo sapiens BSD domain containing 1 (BSDC1), transcript variant 2, mRNA [NM_018045]	-1.0986997
BTBD8	Homo sapiens BTB (POZ) domain containing 8 (BTBD8), mRNA [NM_183242]	-1.0604037
BTN3A1	Homo sapiens butyrophilin, subfamily 3, member A1 (BTN3A1), transcript variant 4, mRNA [NM_001145009]	-1.1984493
BZW2	Homo sapiens basic leucine zipper and W2 domains 2 (BZW2), transcript variant 1, mRNA [NM_001159767]	-1.1372691
C10orf50	Homo sapiens chromosome 10 open reading frame 50 (C10orf50), non-coding RNA [NR_026793]	-1.1258624
C10orf57	Homo sapiens chromosome 10 open reading frame 57 (C10orf57), mRNA [NM_025125]	-1.0508156
C10orf68	Homo sapiens chromosome 10 open reading frame 68 (C10orf68), mRNA [NM_024688]	-1.0612684
C11orf16	Homo sapiens chromosome 11 open reading frame 16 (C11orf16), mRNA [NM_020643]	-1.0582113
C11orf49	Homo sapiens chromosome 11 open reading frame 49 (C11orf49), transcript variant 1, mRNA [NM_001003676]	1.0633938
C11orf92	Homo sapiens chromosome 11 open reading frame 92 (C11orf92), mRNA [NM_207429]	1.0794158
C14orf102	Homo sapiens chromosome 14 open reading frame 102 (C14orf102), transcript variant 2, mRNA [NM_199043]	1.0414759
C14orf165	Homo sapiens chromosome 14 open reading frame 165 (C14orf165), non-coding RNA [NR_024081]	-1.1205955
C14orf166	Homo sapiens chromosome 14 open reading frame 166 (C14orf166), mRNA [NM_016039]	-1.1837248
C14orf23	Homo sapiens chromosome 14 open reading frame 23 (C14orf23), transcript variant 2, non-coding RNA [NR_026732]	-1.0734607
C14orf86	Homo sapiens chromosome 14 open reading frame 86 (C14orf86), non-coding RNA [NR_027004]	-1.0755584
C15orf48	Homo sapiens chromosome 15 open reading frame 48 (C15orf48), transcript variant 2, mRNA [NM_032413]	1.1189132
C16orf46	Homo sapiens chromosome 16 open reading frame 46 (C16orf46), transcript variant 2, mRNA [NM_152337]	-1.0602612
C16orf65	Homo sapiens chromosome 16 open reading frame 65 (C16orf65), mRNA [NM_173806]	-1.070599
C16orf67	Homo sapiens chromosome 16 open reading frame 67 (C16orf67), non-coding RNA [NR_024034]	-1.1442131
C17orf105	Homo sapiens chromosome 17 open reading frame 105 (C17orf105), mRNA [NM_001136483]	1.1135434
C17orf108	Homo sapiens chromosome 17 open reading frame 108 (C17orf108), mRNA [NM_001076680]	1.1476253
C17orf44	Homo sapiens chromosome 17 open reading frame 44 (C17orf44), non-coding RNA [NR_026951]	-1.1158965
C19orf10	Homo sapiens chromosome 19 open reading frame 10 (C19orf10), mRNA [NM_019107]	-1.2054412
C1orf144	Homo sapiens chromosome 1 open reading frame 144 (C1orf144), transcript variant 2, mRNA [NM_015609]	1.1444383
C1orf189	Homo sapiens chromosome 1 open reading frame 189 (C1orf189), mRNA [NM_001010979]	-1.0893288
C1orf70	Homo sapiens chromosome 1 open reading frame 70 (C1orf70), mRNA [NM_001114748]	1.3054442
C1QTNF1	Homo sapiens C1q and tumor necrosis factor related protein 1 (C1QTNF1), mRNA [NM_198594]	1.1067257
C20orf11	Homo sapiens chromosome 20 open reading frame 11 (C20orf11), mRNA [NM_017896]	1.197071
C21orf34	Homo sapiens chromosome 21 open reading frame 34 (C21orf34), transcript variant 2, non-coding RNA [NR_027791]	-1.0723523
C21orf34	Homo sapiens chromosome 21 open reading frame 34 (C21orf34), transcript variant 1, non-coding RNA [NR_027790]	-1.1081263
C21orf70	Homo sapiens chromosome 21 open reading frame 70 (C21orf70), mRNA [NM_058190]	1.0774039
C22orf39	Homo sapiens chromosome 22 open reading frame 39 (C22orf39), transcript variant 1, mRNA [NM_173793]	1.1272599
C2CD2L	Homo sapiens C2CD2-like (C2CD2L), mRNA [NM_014807]	-1.2212224
C2orf14	Homo sapiens chromosome 2 open reading frame 14 (C2orf14), non-coding RNA [NR_023391]	1.0656933
C2orf54	Homo sapiens chromosome 2 open reading frame 54 (C2orf54), transcript variant 2, mRNA [NM_024861]	1.0812693
C2orf61	Homo sapiens chromosome 2 open reading frame 61 (C2orf61), transcript variant 2, mRNA [NM_173649]	1.2802719
C2orf69	Homo sapiens chromosome 2 open reading frame 69 (C2orf69), mRNA [NM_153689]	1.0606354
C3	Homo sapiens complement component 3 (C3), mRNA [NM_000064]	1.3026142
C3orf1	Homo sapiens chromosome 3 open reading frame 1 (C3orf1), mRNA [NM_016589]	1.1273909
C3orf22	Homo sapiens chromosome 3 open reading frame 22 (C3orf22), mRNA [NM_152533]	1.1178877
C3orf23	Homo sapiens chromosome 3 open reading frame 23 (C3orf23), transcript variant 1, mRNA [NM_173826]	1.1398116
C4orf12	Homo sapiens cDNA clone IMAGE:40021650. [BC101193]	1.088433
C4orf40	Homo sapiens chromosome 4 open reading frame 40 (C4orf40), mRNA [NM_214711]	1.0644811
C4orf46	Homo sapiens chromosome 4 open reading frame 46 (C4orf46), mRNA [NM_001008393]	1.1211399
C4orf6	Homo sapiens chromosome 4 open reading frame 6 (C4orf6), mRNA [NM_005750]	-1.0625374
C5orf27	Homo sapiens chromosome 5 open reading frame 27 (C5orf27), non-coding RNA [NR_026936]	1.1141384
C5orf39	Homo sapiens chromosome 5 open reading frame 39 (C5orf39), mRNA [NM_001014279]	-1.1424959
C5orf48	Homo sapiens chromosome 5 open reading frame 48 (C5orf48), mRNA [NM_207408]	1.1081324
C6orf10	Homo sapiens chromosome 6 open reading frame 10 (C6orf10), mRNA [NM_006781]	-1.1117135
C6orf140	Homo sapiens chromosome 6 open reading frame 140 (C6orf140), mRNA [NM_001010904]	1.1766963
C6orf170	Homo sapiens chromosome 6 open reading frame 170 (C6orf170), mRNA [NM_152730]	-1.0773233
C6orf72	Homo sapiens chromosome 6 open reading frame 72 (C6orf72), mRNA [NM_138785]	1.1002
C8orf58	Homo sapiens chromosome 8 open reading frame 58 (C8orf58), mRNA [NM_001013842]	1.1379898
C8orf82	Homo sapiens similar to RIKEN cDNA C030006K11 gene (MGC70857), mRNA [NM_001001795]	-1.1878198
C8orf83	Homo sapiens chromosome 8 open reading frame 83 (C8orf83), non-coding RNA [NR_015339]	1.1085775
C9orf129	Homo sapiens chromosome 9 open reading frame 129 (C9orf129), mRNA [NM_001098808]	-1.0847834
C9orf23	Homo sapiens chromosome 9 open reading frame 23 (C9orf23), transcript variant 2, mRNA [NM_148179]	-1.1056151
CADM4	Homo sapiens cell adhesion molecule 4 (CADM4), mRNA [NM_145296]	-1.0644614
CALN1	Homo sapiens calneuron 1 (CALN1), transcript variant 1, mRNA [NM_031468]	-1.0690012
CAPZA1	Homo sapiens capping protein (actin filament) muscle Z-line, alpha 1 (CAPZA1), mRNA [NM_006135]	1.3772658
CARD11	Homo sapiens caspase recruitment domain family, member 11 (CARD11), mRNA [NM_032415]	-1.0945144
CASC4	Homo sapiens cancer susceptibility candidate 4 (CASC4), transcript variant 1, mRNA [NM_138423]	1.1731648
CASP10	Homo sapiens caspase 10, apoptosis-related cysteine peptidase (CASP10), transcript variant B, mRNA [NM_032974]	-1.0889242
CASP2	Homo sapiens caspase 2, apoptosis-related cysteine peptidase (CASP2), transcript variant 1, mRNA [NM_032982]	1.1302248
CBX1	Homo sapiens chromobox homolog 1 (HP1 beta homolog Drosophila ) (CBX1), transcript variant 1, mRNA [NM_006807]	1.1207865
CCDC102B	Homo sapiens coiled-coil domain containing 102B (CCDC102B), transcript variant 2, mRNA [NM_024781]	-1.0839132
CCDC107	Homo sapiens coiled-coil domain containing 107 (CCDC107), mRNA [NM_174923]	-1.1546364
CCDC108	Homo sapiens coiled-coil domain containing 108 (CCDC108), transcript variant 2, mRNA [NM_152389]	-1.0805312
CCDC115	Homo sapiens coiled-coil domain containing 115 (CCDC115), mRNA [NM_032357]	-1.1055012
CCDC135	Homo sapiens coiled-coil domain containing 135 (CCDC135), mRNA [NM_032269]	1.0536405
CCDC138	Homo sapiens coiled-coil domain containing 138 (CCDC138), mRNA [NM_144978]	1.0615606
CCDC142	Homo sapiens coiled-coil domain containing 142 (CCDC142), mRNA [NM_032779]	-1.1752179
CCDC144A	Homo sapiens coiled-coil domain containing 144A (CCDC144A), mRNA [NM_014695]	1.0963186
CCDC29	Homo sapiens coiled-coil domain containing 29 (CCDC29), mRNA [NM_001098806]	-1.092387
CCDC6	Homo sapiens coiled-coil domain containing 6 (CCDC6), mRNA [NM_005436]	1.0780534
CCDC99	Homo sapiens coiled-coil domain containing 99 (CCDC99), mRNA [NM_017785]	1.0499437
CCNA1	Homo sapiens cyclin A1 (CCNA1), transcript variant 1, mRNA [NM_003914]	-1.0941344
CCNB1	Homo sapiens cyclin B1 (CCNB1), mRNA [NM_031966]	1.1171546
CCNE2	Homo sapiens cyclin E2 (CCNE2), mRNA [NM_057749]	-1.0544175
CCNH	Homo sapiens cyclin H (CCNH), mRNA [NM_001239]	-1.0645677
CD19	Homo sapiens CD19 molecule (CD19), mRNA [NM_001770]	1.1911174
CD244	Homo sapiens CD244 molecule, natural killer cell receptor 2B4 (CD244), transcript variant 1, mRNA [NM_016382]	-1.170323
CD58	Homo sapiens CD58 molecule (CD58), transcript variant 1, mRNA [NM_001779]	1.1864448
CD58	Homo sapiens CD58 molecule (CD58), transcript variant 1, mRNA [NM_001779]	1.283664
CD99L2	Homo sapiens CD99 molecule-like 2 (CD99L2), transcript variant 1, mRNA [NM_031462]	1.1363252
CDC20B	Homo sapiens cell division cycle 20 homolog B (S. cerevisiae) (CDC20B), transcript variant 1, mRNA [NM_152623]	-1.066681
CDC42	Homo sapiens cell division cycle 42 (GTP binding protein, 25kDa) (CDC42), transcript variant 3, mRNA [NM_001039802]	1.1700917
CDX4	Homo sapiens caudal type homeobox 4 (CDX4), mRNA [NM_005193]	-1.0263406
CELA3A	Homo sapiens chymotrypsin-like elastase family, member 3A (CELA3A), mRNA [NM_005747]	1.0602531
CHKB	Homo sapiens choline kinase beta (CHKB), mRNA [NM_005198]	-1.1977916
CHRD	Homo sapiens chordin (CHRD), mRNA [NM_003741]	1.0870883
CHRNE	Homo sapiens cholinergic receptor, nicotinic, epsilon (CHRNE), mRNA [NM_000080]	1.0541501
CHST10	Homo sapiens carbohydrate sulfotransferase 10 (CHST10), mRNA [NM_004854]	-1.06618
CLCNKB	Homo sapiens chloride channel Kb (CLCNKB), transcript variant 1, mRNA [NM_000085]	1.1353678
CLDN16	Homo sapiens claudin 16 (CLDN16), mRNA [NM_006580]	1.1080401
CLDN22	Homo sapiens claudin 22 (CLDN22), mRNA [NM_001111319]	-1.0980211
CLEC12A	Homo sapiens C-type lectin domain family 12, member A (CLEC12A), transcript variant 1, mRNA [NM_138337]	-1.0850899
CLEC4E	Homo sapiens C-type lectin domain family 4, member E (CLEC4E), mRNA [NM_014358]	1.1767287
CLIP4	Homo sapiens CAP-GLY domain containing linker protein family, member 4 (CLIP4), mRNA [NM_024692]	1.0799623
CNBD1	Homo sapiens cyclic nucleotide binding domain containing 1 (CNBD1), mRNA [NM_173538]	-1.0696876
CNKSR2	Homo sapiens connector enhancer of kinase suppressor of Ras 2 (CNKSR2), mRNA [NM_014927]	-1.0957091
CNNM2	Homo sapiens cyclin M2 (CNNM2), transcript variant 3, mRNA [NM_199077]	-1.1398311
CNPY2	Homo sapiens canopy 2 homolog (zebrafish) (CNPY2), mRNA [NM_014255]	-1.1476386
COMMD4	Homo sapiens COMM domain containing 4 (COMMD4), mRNA [NM_017828]	-1.1699588
COMTD1	Homo sapiens catechol-O-methyltransferase domain containing 1 (COMTD1), mRNA [NM_144589]	-1.1131608
COX4I1	Homo sapiens cytochrome c oxidase subunit IV isoform 1 (COX4I1), mRNA [NM_001861]	1.1054716
CRHR1	Homo sapiens corticotropin releasing hormone receptor 1 (CRHR1), transcript variant 1, mRNA [NM_001145146]	1.3545244
CROCCL1	Homo sapiens ciliary rootlet coiled-coil, rootletin-like 1 (CROCCL1), non-coding RNA [NR_026752]	-1.301138
CRYZL1	Homo sapiens crystallin, zeta (quinone reductase)-like 1 (CRYZL1), mRNA [NM_145858]	-1.0661787
CSHL1	Homo sapiens chorionic somatomammotropin hormone-like 1 (CSHL1), transcript variant 1, mRNA [NM_022579]	-1.0803305
CSMD2	Homo sapiens CUB and Sushi multiple domains 2 (CSMD2), mRNA [NM_052896]	-1.0911958
CTAGE4	Homo sapiens CTAGE family, member 4 (CTAGE4), mRNA [NM_198495]	-1.1806337
CTGF	Homo sapiens connective tissue growth factor (CTGF), mRNA [NM_001901]	1.3170867
CTNNAL1	Homo sapiens catenin (cadherin-associated protein), alpha-like 1 (CTNNAL1), mRNA [NM_003798]	-1.2168312
CTNND2	Homo sapiens catenin (cadherin-associated protein), delta 2 (neural plakophilin-related arm-repeat protein) (CTNND2), mRNA [NM_001332]	1.069205
CXCL12	Homo sapiens chemokine (C-X-C motif) ligand 12 (stromal cell-derived factor 1) (CXCL12), transcript variant 2, mRNA [NM_000609]	-1.0893612
CXorf22	Homo sapiens chromosome X open reading frame 22 (CXorf22), mRNA [NM_152632]	-1.0656425
CXorf26	Homo sapiens chromosome X open reading frame 26 (CXorf26), mRNA [NM_016500]	-1.0826154
CXorf40B	Homo sapiens chromosome X open reading frame 40B (CXorf40B), mRNA [NM_001013845]	-1.117194
CYB561D1	Homo sapiens cytochrome b-561 domain containing 1 (CYB561D1), transcript variant 5, mRNA [NM_001134404]	-1.1500205
CYB561D2	Homo sapiens cytochrome b-561 domain containing 2 (CYB561D2), mRNA [NM_007022]	-1.0938925
CYP2E1	Homo sapiens cytochrome P450, family 2, subfamily E, polypeptide 1 (CYP2E1), mRNA [NM_000773]	-1.1022316
CYP2R1	Homo sapiens cytochrome P450, family 2, subfamily R, polypeptide 1 (CYP2R1), mRNA [NM_024514]	-1.2104747
DAP3	Homo sapiens death associated protein 3 (DAP3), nuclear gene encoding mitochondrial protein, transcript variant 1, mRNA [NM_033657]	-1.1205745
DAZAP2	Homo sapiens DAZ associated protein 2 (DAZAP2), transcript variant 1, mRNA [NM_014764]	1.2237186
DCHS2	Homo sapiens dachsous 2 (Drosophila) (DCHS2), transcript variant 3, mRNA [NM_001142553]	-1.1404924
DDOST	Homo sapiens dolichyl-diphosphooligosaccharide-protein glycosyltransferase (DDOST), mRNA [NM_005216]	-1.1243055
DDX20	Homo sapiens DEAD (Asp-Glu-Ala-Asp) box polypeptide 20 (DDX20), mRNA [NM_007204]	1.1204509
DEDD	Homo sapiens death effector domain containing (DEDD), transcript variant 1, mRNA [NM_032998]	1.1311778
DEFA10P	Homo sapiens defensin, alpha 10 pseudogene (DEFA10P), non-coding RNA [NR_029386]	1.1523865
DEFB113	Homo sapiens defensin, beta 113 (DEFB113), mRNA [NM_001037729]	-1.1375122
DENND2C	Homo sapiens DENN/MADD domain containing 2C (DENND2C), mRNA [NM_198459]	1.1036977
DENND5B	Homo sapiens DENN/MADD domain containing 5B (DENND5B), mRNA [NM_144973]	-1.0415972
DHCR7	Homo sapiens 7-dehydrocholesterol reductase (DHCR7), transcript variant 1, mRNA [NM_001360]	1.139072
DIO3	Homo sapiens deiodinase, iodothyronine, type III (DIO3), mRNA [NM_001362]	1.0715901
DIRAS1	Homo sapiens DIRAS family, GTP-binding RAS-like 1 (DIRAS1), mRNA [NM_145173]	1.086488
DIS3L2	Homo sapiens DIS3 mitotic control homolog (S. cerevisiae)-like 2 (DIS3L2), mRNA [NM_152383]	-1.0453205
DKFZp686O1327	Homo sapiens mRNA; cDNA DKFZp686O1327 (from clone DKFZp686O1327) [BX648102]	1.3224854
DNAJC9	Homo sapiens DnaJ (Hsp40) homolog, subfamily C, member 9 (DNAJC9), mRNA [NM_015190]	-1.1011602
DNMT3B	Homo sapiens DNA (cytosine-5-)-methyltransferase 3 beta (DNMT3B), transcript variant 6, mRNA [NM_175850]	1.0962982
DOPEY1	Homo sapiens dopey family member 1 (DOPEY1), mRNA [NM_015018]	1.0833892
DPCR1	Homo sapiens diffuse panbronchiolitis critical region 1 (DPCR1), mRNA [NM_080870]	-1.028596
DPF3	Homo sapiens cDNA FLJ14079 fis, clone HEMBB1002134, weakly similar to ZINC-FINGER PROTEIN NEURO-D4 [AK024141]	1.1066288
DPY19L2P1	Homo sapiens dpy-19-like 2 pseudogene 1 (C. elegans) (DPY19L2P1), non-coding RNA [NR_002833]	-1.0642343
DPY19L4	Homo sapiens dpy-19-like 4 (C. elegans) (DPY19L4), mRNA [NM_181787]	-1.0766002
DR1	Homo sapiens down-regulator of transcription 1, TBP-binding (negative cofactor 2) (DR1), mRNA [NM_001938]	1.0857725
DSCR10	Homo sapiens Down syndrome critical region gene 10 (DSCR10), non-coding RNA [NR_027695]	1.1212996
DUSP1	Homo sapiens dual specificity phosphatase 1 (DUSP1), mRNA [NM_004417]	1.1706316
DUSP12	Homo sapiens dual specificity phosphatase 12 (DUSP12), mRNA [NM_007240]	-1.1322285
ECHDC2	Homo sapiens enoyl Coenzyme A hydratase domain containing 2 (ECHDC2), mRNA [NM_018281]	-1.2539667
ECHS1	Homo sapiens enoyl Coenzyme A hydratase, short chain, 1, mitochondrial (ECHS1), nuclear gene encoding mitochondrial protein, mRNA [NM_004092]	1.148345
EEF1B2	Homo sapiens eukaryotic translation elongation factor 1 beta 2 (EEF1B2), transcript variant 1, mRNA [NM_001959]	-1.1185338
EGLN1	Homo sapiens egl nine homolog 1 (C. elegans) (EGLN1), mRNA [NM_022051]	1.1690782
EIF2C1	Homo sapiens eukaryotic translation initiation factor 2C, 1 (EIF2C1), mRNA [NM_012199]	1.1189955
EIF2C4	Homo sapiens eukaryotic translation initiation factor 2C, 4 (EIF2C4), mRNA [NM_017629]	1.1050228
EIF4E1B	Homo sapiens eukaryotic translation initiation factor 4E family member 1B (EIF4E1B), mRNA [NM_001099408]	-1.0981531
EIF4EBP2	Homo sapiens eukaryotic translation initiation factor 4E binding protein 2 (EIF4EBP2), mRNA [NM_004096]	-1.1198709
ELK1	Homo sapiens ELK1, member of ETS oncogene family (ELK1), transcript variant 1, mRNA [NM_001114123]	1.0836817
ENG	Homo sapiens endoglin (ENG), transcript variant 2, mRNA [NM_000118]	1.0523481
EPAG	601470254F1 NIH_MGC_67 Homo sapiens cDNA clone IMAGE:3873540 5', mRNA sequence [BE781894]	-1.0917001
EPHA5	Homo sapiens EPH receptor A5 (EPHA5), transcript variant 1, mRNA [NM_004439]	-1.0765109
EPHB4	Homo sapiens EPH receptor B4 (EPHB4), mRNA [NM_004444]	1.1714629
EPX	Homo sapiens eosinophil peroxidase (EPX), mRNA [NM_000502]	-1.062189
ERAP1	Homo sapiens endoplasmic reticulum aminopeptidase 1 (ERAP1), transcript variant 2, mRNA [NM_001040458]	-1.1910887
ETV1	Homo sapiens ets variant 1 (ETV1), transcript variant 1, mRNA [NM_004956]	-1.0691962
F8A1	Homo sapiens coagulation factor VIII-associated (intronic transcript) 1 (F8A1), mRNA [NM_012151]	1.1087875
F8A2	Homo sapiens coagulation factor VIII-associated (intronic transcript) 2 (F8A2), mRNA [NM_001007523]	1.1369187
FAM115A	Homo sapiens family with sequence similarity 115, member A (FAM115A), mRNA [NM_014719]	-1.1194575
FAM115C	Homo sapiens family with sequence similarity 115, member C (FAM115C), transcript variant 2, mRNA [NM_173678]	1.0704085
FAM131A	Homo sapiens family with sequence similarity 131, member A (FAM131A), mRNA [NM_144635]	1.1410056
FAM193B	Homo sapiens family with sequence similarity 193, member B (FAM193B), transcript variant 1, mRNA [NM_019057]	-1.1287407
FAM195A	Homo sapiens family with sequence similarity 195, member A (FAM195A), mRNA [NM_138418]	-1.1645443
FAM38A	Homo sapiens family with sequence similarity 38, member A (FAM38A), mRNA [NM_001142864]	-1.113235
FAM43B	Homo sapiens family with sequence similarity 43, member B (FAM43B), mRNA [NM_207334]	-1.092367
FAM55A	Homo sapiens family with sequence similarity 55, member A (FAM55A), mRNA [NM_152315]	-1.0390006
FAM69A	Homo sapiens family with sequence similarity 69, member A (FAM69A), mRNA [NM_001006605]	-1.0843055
FAM72D	Homo sapiens family with sequence similarity 72, member D (FAM72D), mRNA [NM_207418]	-1.0540394
FAM83H	Homo sapiens family with sequence similarity 83, member H (FAM83H), mRNA [NM_198488]	1.0606682
FBXL16	Homo sapiens F-box and leucine-rich repeat protein 16 (FBXL16), mRNA [NM_153350]	1.1347805
FBXO27	Homo sapiens F-box protein 27 (FBXO27), mRNA [NM_178820]	1.0644206
FBXO28	Homo sapiens F-box protein 28 (FBXO28), transcript variant 1, mRNA [NM_015176]	1.1154566
FCN3	Homo sapiens ficolin (collagen/fibrinogen domain containing) 3 (Hakata antigen) (FCN3), transcript variant 1, mRNA [NM_003665]	1.0946023
FERMT3	Homo sapiens fermitin family homolog 3 (Drosophila) (FERMT3), transcript variant URP2LF, mRNA [NM_178443]	-1.1390482
FGFR4	Homo sapiens fibroblast growth factor receptor 4 (FGFR4), transcript variant 3, mRNA [NM_213647]	1.1175429
FKSG2	apoptosis inhibitor [Source:RefSeq peptide;Acc:NP_067644] [ENST00000402782]	1.1969495
FLJ12825	Homo sapiens hypothetical LOC440101 (FLJ12825), non-coding RNA [NR_026655]	1.1088986
FLJ22536	Homo sapiens hypothetical locus LOC401237 (FLJ22536), non-coding RNA [NR_015410]	1.0992638
FLJ32065	Homo sapiens hypothetical protein FLJ32065 (FLJ32065), non-coding RNA [NR_026903]	1.0717783
FLJ35220	Homo sapiens hypothetical protein FLJ35220 (FLJ35220), transcript variant 1, mRNA [NM_173627]	-1.0881509
FLJ35946	PREDICTED: Homo sapiens hypothetical protein FLJ35946, transcript variant 1 (FLJ35946), mRNA [XM_001724664]	-1.0947633
FLJ36848	PREDICTED: Homo sapiens hypothetical LOC647115 (FLJ36848), miscRNA [XR_078254]	-1.0534282
FLJ37543	Homo sapiens hypothetical protein FLJ37543 (FLJ37543), mRNA [NM_173667]	-1.105551
FLJ44635	Homo sapiens TPT1-like protein (FLJ44635), mRNA [NM_207422]	1.0592306
FLJ45445	Homo sapiens hypothetical LOC399844 (FLJ45445), non-coding RNA [NR_028324]	-1.164563
FLJ45983	Homo sapiens hypothetical LOC399717 (FLJ45983), transcript variant 2, non-coding RNA [NR_024256]	-1.0747344
FLJ90757	Homo sapiens hypothetical LOC440465 (FLJ90757), non-coding RNA [NR_026857]	-1.0753962
FLRT2	Homo sapiens fibronectin leucine rich transmembrane protein 2 (FLRT2), mRNA [NM_013231]	-1.0875572
FMN1	Homo sapiens formin 1 (FMN1), mRNA [NM_001103184]	1.10128
FMO5	Homo sapiens flavin containing monooxygenase 5 (FMO5), transcript variant 1, mRNA [NM_001461]	-1.0616765
FOXF1	Homo sapiens forkhead box F1 (FOXF1), mRNA [NM_001451]	1.0483178
FOXO3	Homo sapiens forkhead box O3 (FOXO3), transcript variant 1, mRNA [NM_001455]	1.2583419
FOXP1	Homo sapiens forkhead box P1 (FOXP1), transcript variant 1, mRNA [NM_032682]	1.2548667
FOXP3	Homo sapiens forkhead box P3 (FOXP3), transcript variant 1, mRNA [NM_014009]	-1.094792
FRMD5	Homo sapiens FERM domain containing 5 (FRMD5), transcript variant 2, mRNA [NM_032892]	-1.0787685
FSCN2	Homo sapiens fascin homolog 2, actin-bundling protein, retinal (Strongylocentrotus purpuratus) (FSCN2), transcript variant 1, mRNA [NM_012418]	1.2978297
FSTL4	Homo sapiens follistatin-like 4 (FSTL4), mRNA [NM_015082]	-1.1160759
FTHL17	Homo sapiens ferritin, heavy polypeptide-like 17 (FTHL17), mRNA [NM_031894]	1.1227314
FUCA2	Homo sapiens fucosidase, alpha-L- 2, plasma (FUCA2), mRNA [NM_032020]	-1.0977435
FUNDC1	Homo sapiens FUN14 domain containing 1 (FUNDC1), mRNA [NM_173794]	1.3871948
FUT3	Homo sapiens fucosyltransferase 3 (galactoside 3(4)-L-fucosyltransferase, Lewis blood group) (FUT3), transcript variant 1, mRNA [NM_000149]	-1.0565972
FZD5	Homo sapiens frizzled homolog 5 (Drosophila) (FZD5), mRNA [NM_003468]	-1.0259048
GAPT	Homo sapiens GRB2-binding adaptor protein, transmembrane (GAPT), mRNA [NM_152687]	-1.1274185
GCKR	Homo sapiens glucokinase (hexokinase 4) regulator (GCKR), mRNA [NM_001486]	-1.0317448
GCNT7	Homo sapiens glucosaminyl (N-acetyl) transferase family member 7 (GCNT7), mRNA [NM_080615]	-1.0491647
GDF3	Homo sapiens growth differentiation factor 3 (GDF3), mRNA [NM_020634]	-1.0928177
GEMIN7	Homo sapiens gem (nuclear organelle) associated protein 7 (GEMIN7), transcript variant 1, mRNA [NM_024707]	-1.1382006
GFOD1	Homo sapiens glucose-fructose oxidoreductase domain containing 1 (GFOD1), mRNA [NM_018988]	-1.246037
GIMAP1	Homo sapiens GTPase, IMAP family member 1 (GIMAP1), mRNA [NM_130759]	-1.133977
GJA8	Homo sapiens gap junction protein, alpha 8, 50kDa (GJA8), mRNA [NM_005267]	1.0604496
GJC3	Homo sapiens gap junction protein, gamma 3, 30.2kDa (GJC3), mRNA [NM_181538]	1.1039119
GLDN	Homo sapiens gliomedin (GLDN), mRNA [NM_181789]	-1.0934201
GNA13	Homo sapiens guanine nucleotide binding protein (G protein), alpha 13 (GNA13), mRNA [NM_006572]	1.1889837
GNRH2	Progonadoliberin-2 Precursor (Progonadoliberin II) [Contains Gonadoliberin-2(Gonadoliberin II)(Luteinizing hormone-releasing hormone II)(LH-RH II)(Gonadotropin-releasing hormone II)(GnRH II)(Luliberin II);GnRH-associated peptide 2(GnRH-associated peptide II)] [Source:UniProtKB/Swiss-Prot;Acc:O43555] [ENST00000380347]	1.0733643
GNRH2	Homo sapiens gonadotropin-releasing hormone 2 (GNRH2), transcript variant 2, mRNA [NM_178332]	1.3409488
GOLGA6L2	PREDICTED: Homo sapiens golgi autoantigen, golgin subfamily a-like (LOC283685), mRNA [XM_002347511]	1.0588157
GPAA1	Homo sapiens glycosylphosphatidylinositol anchor attachment protein 1 homolog (yeast) (GPAA1), mRNA [NM_003801]	-1.2044061
GPR101	Homo sapiens G protein-coupled receptor 101 (GPR101), mRNA [NM_054021]	1.0877788
GPR176	Homo sapiens G protein-coupled receptor 176 (GPR176), mRNA [NM_007223]	1.0999517
GPR182	Homo sapiens G protein-coupled receptor 182 (GPR182), mRNA [NM_007264]	-1.0405996
GPR32	Homo sapiens G protein-coupled receptor 32 (GPR32), mRNA [NM_001506]	1.1469811
GPR88	Homo sapiens G protein-coupled receptor 88 (GPR88), mRNA [NM_022049]	-1.0457668
GPS2	Homo sapiens G protein pathway suppressor 2 (GPS2), mRNA [NM_004489]	1.1381432
GRHL3	Homo sapiens grainyhead-like 3 (Drosophila) (GRHL3), transcript variant 2, mRNA [NM_198173]	1.0605544
GRIK4	Homo sapiens glutamate receptor, ionotropic, kainate 4 (GRIK4), mRNA [NM_014619]	1.04163
GRIN2A	Homo sapiens glutamate receptor, ionotropic, N-methyl D-aspartate 2A (GRIN2A), transcript variant 2, mRNA [NM_000833]	-1.0708069
GRINL1A	Homo sapiens glutamate receptor, ionotropic, N-methyl D-aspartate-like 1A (GRINL1A), transcript variant 3, transcribed RNA [NR_027390]	1.1064503
GSTM5	Homo sapiens glutathione S-transferase mu 5 (GSTM5), mRNA [NM_000851]	1.0746357
GTF2A2	Homo sapiens general transcription factor IIA, 2, 12kDa (GTF2A2), mRNA [NM_004492]	1.0529228
GTF3C2	Homo sapiens general transcription factor IIIC, polypeptide 2, beta 110kDa (GTF3C2), transcript variant 1, mRNA [NM_001521]	-1.10564
GYS1	Homo sapiens glycogen synthase 1 (muscle) (GYS1), transcript variant 1, mRNA [NM_002103]	-1.1005927
H2AFV	Homo sapiens H2A histone family, member V (H2AFV), transcript variant 1, mRNA [NM_012412]	1.1952881
H2AFZ	Homo sapiens H2A histone family, member Z (H2AFZ), mRNA [NM_002106]	1.1864576
HBP1	Homo sapiens HMG-box transcription factor 1 (HBP1), mRNA [NM_012257]	1.1556672
hCG_1776047	PREDICTED: Homo sapiens hCG1776047 (LOC727961), mRNA [XM_001719393]	-1.0601531
hCG_1994695	Homo sapiens similar to hCG1994695 (LOC100133669), non-coding RNA [NR_026913]	1.0956501
hCG_2039027	Homo sapiens hypothetical LOC100271722 (LOC100271722), non-coding RNA [NR_027036]	1.1021724
hCG_2045830	AGENCOURT_7968336 NIH_MGC_68 Homo sapiens cDNA clone IMAGE:6011092 5', mRNA sequence [BU158429]	1.065038
HEPACAM	Homo sapiens hepatocyte cell adhesion molecule (HEPACAM), mRNA [NM_152722]	-1.0695158
HEXIM1	Homo sapiens hexamethylene bis-acetamide inducible 1 (HEXIM1), mRNA [NM_006460]	-1.050202
HIF1A	Homo sapiens hypoxia inducible factor 1, alpha subunit (basic helix-loop-helix transcription factor) (HIF1A), transcript variant 2, mRNA [NM_181054]	1.1858637
HIST1H2AC	Homo sapiens histone cluster 1, H2ac (HIST1H2AC), mRNA [NM_003512]	1.1518465
HIST1H2BB	Homo sapiens histone cluster 1, H2bb (HIST1H2BB), mRNA [NM_021062]	1.1083968
HIST1H2BG	Homo sapiens histone cluster 1, H2bg (HIST1H2BG), mRNA [NM_003518]	1.1620004
HIST1H2BH	Homo sapiens histone cluster 1, H2bh (HIST1H2BH), mRNA [NM_003524]	1.1248478
HIST1H3J	Homo sapiens histone cluster 1, H3j (HIST1H3J), mRNA [NM_003535]	1.2066875
HIST1H4H	Homo sapiens histone cluster 1, H4h (HIST1H4H), mRNA [NM_003543]	1.1323984
HIST2H2AB	Homo sapiens histone cluster 2, H2ab (HIST2H2AB), mRNA [NM_175065]	1.193109
HIST2H2BF	Homo sapiens histone cluster 2, H2bf (HIST2H2BF), transcript variant 2, mRNA [NM_001161334]	1.1033527
HIST2H4B	Homo sapiens histone cluster 2, H4b (HIST2H4B), mRNA [NM_001034077]	1.0877727
HIVEP1	Homo sapiens human immunodeficiency virus type I enhancer binding protein 1 (HIVEP1), mRNA [NM_002114]	1.0942601
HLA-DOA	Homo sapiens major histocompatibility complex, class II, DO alpha (HLA-DOA), mRNA [NM_002119]	1.080166
HMGA2	Homo sapiens high mobility group AT-hook 2 (HMGA2), transcript variant 2, mRNA [NM_003484]	1.7177556
HMGCLL1	Homo sapiens 3-hydroxymethyl-3-methylglutaryl-Coenzyme A lyase-like 1 (HMGCLL1), transcript variant 1, mRNA [NM_019036]	1.4900674
HMGCS2	Homo sapiens 3-hydroxy-3-methylglutaryl-Coenzyme A synthase 2 (mitochondrial) (HMGCS2), nuclear gene encoding mitochondrial protein, transcript variant 1, mRNA [NM_005518]	1.0664729
HNRNPH2	Homo sapiens heterogeneous nuclear ribonucleoprotein H2 (H') (HNRNPH2), transcript variant 1, mRNA [NM_019597]	1.3303386
HOOK2	Homo sapiens hook homolog 2 (Drosophila) (HOOK2), transcript variant 1, mRNA [NM_013312]	-1.0490919
HOPX	Homo sapiens HOP homeobox (HOPX), transcript variant 5, mRNA [NM_001145460]	1.2592251
HOXB2	Homo sapiens homeobox B2 (HOXB2), mRNA [NM_002145]	-1.1617883
HOXC10	Homo sapiens homeobox C10 (HOXC10), mRNA [NM_017409]	-1.0684332
HOXC11	Homo sapiens homeobox C11 (HOXC11), mRNA [NM_014212]	1.1663198
HOXD9	Homo sapiens homeobox D9 (HOXD9), mRNA [NM_014213]	1.1458832
HPX-2	PREDICTED: Homo sapiens similar to double homeobox, 4 (HPX-2), mRNA [XM_001724713]	1.060909
HRASLS5	Homo sapiens HRAS-like suppressor family, member 5 (HRASLS5), transcript variant 1, mRNA [NM_054108]	1.3767949
HS3ST3B1	Homo sapiens heparan sulfate (glucosamine) 3-O-sulfotransferase 3B1 (HS3ST3B1), mRNA [NM_006041]	1.1261672
HS6ST3	Homo sapiens heparan sulfate 6-O-sulfotransferase 3 (HS6ST3), mRNA [NM_153456]	1.0885636
IGBP1	Homo sapiens immunoglobulin (CD79A) binding protein 1 (IGBP1), mRNA [NM_001551]	1.1368417
IGFBP5	Homo sapiens insulin-like growth factor binding protein 5 (IGFBP5), mRNA [NM_000599]	-1.0572952
IGFBPL1	Homo sapiens insulin-like growth factor binding protein-like 1 (IGFBPL1), mRNA [NM_001007563]	1.0675244
IGSF1	Homo sapiens immunoglobulin superfamily, member 1 (IGSF1), transcript variant 2, mRNA [NM_205833]	1.5003128
IL17RA	Homo sapiens interleukin 17 receptor A (IL17RA), mRNA [NM_014339]	1.3020698
IL2	Homo sapiens interleukin 2 (IL2), mRNA [NM_000586]	-1.0578028
IL28RA	Homo sapiens interleukin 28 receptor, alpha (interferon, lambda receptor) (IL28RA), transcript variant 1, mRNA [NM_170743]	1.0933564
IL2RB	Homo sapiens interleukin 2 receptor, beta (IL2RB), mRNA [NM_000878]	-1.2880604
ING3	Homo sapiens inhibitor of growth family, member 3 (ING3), transcript variant 1, mRNA [NM_019071]	1.1418588
INPP5F	Homo sapiens inositol polyphosphate-5-phosphatase F (INPP5F), transcript variant 3, transcribed RNA [NR_003251]	1.1161531
INTS1	Homo sapiens integrator complex subunit 1 (INTS1), mRNA [NM_001080453]	-1.2272565
INTS5	Homo sapiens integrator complex subunit 5 (INTS5), mRNA [NM_030628]	1.0926396
IP6K2	Homo sapiens inositol hexakisphosphate kinase 2 (IP6K2), transcript variant 3, mRNA [NM_001005910]	-1.0562423
IRS4	Homo sapiens insulin receptor substrate 4 (IRS4), mRNA [NM_003604]	1.1082814
ITGA6	Homo sapiens integrin, alpha 6 (ITGA6), transcript variant 2, mRNA [NM_000210]	1.074215
ITPA	Homo sapiens inosine triphosphatase (nucleoside triphosphate pyrophosphatase) (ITPA), transcript variant 1, mRNA [NM_033453]	-1.1299039
IVNS1ABP	Homo sapiens influenza virus NS1A binding protein (IVNS1ABP), mRNA [NM_006469]	1.0782608
JAZF1	Homo sapiens JAZF zinc finger 1 (JAZF1), mRNA [NM_175061]	1.172148
JDP2	Homo sapiens Jun dimerization protein 2 (JDP2), transcript variant 1, mRNA [NM_130469]	1.2682577
JOSD1	Homo sapiens Josephin domain containing 1 (JOSD1), mRNA [NM_014876]	-1.1091582
KCNC2	Homo sapiens potassium voltage-gated channel, Shaw-related subfamily, member 2 (KCNC2), transcript variant 2, mRNA [NM_139137]	-1.0613128
KCNJ6	Homo sapiens potassium inwardly-rectifying channel, subfamily J, member 6 (KCNJ6), mRNA [NM_002240]	-1.0598966
KCNS3	Homo sapiens potassium voltage-gated channel, delayed-rectifier, subfamily S, member 3 (KCNS3), mRNA [NM_002252]	-1.0438979
KCNT1	Homo sapiens cDNA FLJ41282 fis, clone BRAMY2037823. [AK123276]	-1.1181158
KCNT2	Homo sapiens potassium channel, subfamily T, member 2 (KCNT2), mRNA [NM_198503]	1.1012363
KCTD5	Homo sapiens potassium channel tetramerisation domain containing 5 (KCTD5), mRNA [NM_018992]	1.0586753
KDM5C	Homo sapiens lysine (K)-specific demethylase 5C (KDM5C), transcript variant 2, mRNA [NM_001146702]	-1.0969303
KIAA0141	Homo sapiens KIAA0141 (KIAA0141), transcript variant 1, mRNA [NM_014773]	-1.2065406
KIAA0556	Homo sapiens KIAA0556 (KIAA0556), mRNA [NM_015202]	1.0683151
KIAA1244	Homo sapiens KIAA1244 (KIAA1244), mRNA [NM_020340]	1.2812369
KIAA1598	Homo sapiens mRNA; cDNA DKFZp686A0439 (from clone DKFZp686A0439). [CR749417]	-1.1098056
KIAA1804	Homo sapiens mixed lineage kinase 4 (KIAA1804), mRNA [NM_032435]	1.2963151
KIAA2018	Homo sapiens KIAA2018 (KIAA2018), mRNA [NM_001009899]	1.2156619
KIDINS220	Homo sapiens kinase D-interacting substrate, 220kDa (KIDINS220), mRNA [NM_020738]	1.0868354
KIT	Homo sapiens v-kit Hardy-Zuckerman 4 feline sarcoma viral oncogene homolog (KIT), transcript variant 1, mRNA [NM_000222]	-1.060438
KLF5	Homo sapiens Kruppel-like factor 5 (intestinal) (KLF5), mRNA [NM_001730]	1.0674212
KLHL8	Homo sapiens kelch-like 8 (Drosophila) (KLHL8), mRNA [NM_020803]	1.2187862
KLK2	Homo sapiens kallikrein-related peptidase 2 (KLK2), transcript variant 1, mRNA [NM_005551]	1.1095052
KNTC1	Homo sapiens kinetochore associated 1 (KNTC1), mRNA [NM_014708]	-1.0597726
KPNA2	Homo sapiens karyopherin alpha 2 (RAG cohort 1, importin alpha 1) (KPNA2), mRNA [NM_002266]	-1.1557562
KRBA1	Homo sapiens KRAB-A domain containing 1 (KRBA1), mRNA [NM_032534]	-1.1243585
KRTAP10-5	Homo sapiens keratin associated protein 10-5 (KRTAP10-5), mRNA [NM_198694]	1.083175
KRTAP12-2	Homo sapiens keratin associated protein 12-2 (KRTAP12-2), mRNA [NM_181684]	1.1416262
KRTAP13-2	Homo sapiens keratin associated protein 13-2 (KRTAP13-2), nuclear gene encoding mitochondrial protein, mRNA [NM_181621]	-1.0733179
KRTAP19-4	Homo sapiens keratin associated protein 19-4 (KRTAP19-4), mRNA [NM_181610]	-1.0872716
KRTAP9-9	Homo sapiens keratin associated protein 9-9 (KRTAP9-9), mRNA [NM_030975]	-1.0968158
KRTCAP2	Homo sapiens keratinocyte associated protein 2 (KRTCAP2), mRNA [NM_173852]	1.0679642
LACTB2	Homo sapiens lactamase, beta 2 (LACTB2), mRNA [NM_016027]	-1.0935425
LAMA4	Homo sapiens laminin, alpha 4 (LAMA4), transcript variant 3, mRNA [NM_001105207]	1.065704
LAMC3	Homo sapiens laminin, gamma 3 (LAMC3), mRNA [NM_006059]	-1.080943
LANCL3	Homo sapiens LanC lantibiotic synthetase component C-like 3 (bacterial) (LANCL3), mRNA [NM_198511]	1.4803315
LHX3	Homo sapiens LIM homeobox 3 (LHX3), transcript variant 2, mRNA [NM_014564]	-1.0820354
LIG1	Homo sapiens ligase I, DNA, ATP-dependent (LIG1), mRNA [NM_000234]	-1.1368792
LILRB1	Homo sapiens leukocyte immunoglobulin-like receptor, subfamily B (with TM and ITIM domains), member 1 (LILRB1), transcript variant 1, mRNA [NM_006669]	-1.2275895
LIN37	Homo sapiens lin-37 homolog (C. elegans) (LIN37), mRNA [NM_019104]	1.1578768
LOC100128440	PREDICTED: Homo sapiens hypothetical LOC100128440 (LOC100128440), mRNA [XM_001723969]	1.5428472
LOC100128562	Homo sapiens cDNA FLJ27214 fis, clone SYN03752. [AK130724]	1.4075311
LOC100128567	Homo sapiens cDNA FLJ27128 fis, clone SPL07659. [AK130638]	-1.0710813
LOC100128703	PREDICTED: Homo sapiens hypothetical protein LOC100128703 (LOC100128703), mRNA [XM_002344534]	1.2350395
LOC100128788	Homo sapiens hypothetical protein LOC100128788 (LOC100128788), transcript variant 1, non-coding RNA [NR_027274]	1.1507491
LOC100128830	Homo sapiens cDNA FLJ40265 fis, clone TESTI2026291 [AK097584]	1.0884638
LOC100128869	PREDICTED: Homo sapiens hypothetical LOC100128869 (LOC100128869), mRNA [XM_001719518]	1.2913395
LOC100128881	Homo sapiens cDNA FLJ38967 fis, clone NT2RI2002260 [AK096286]	1.0668901
LOC100128934	PREDICTED: Homo sapiens similar to FXYD domain-containing ion transport regulator 6 (LOC100128934), mRNA [XM_001714593]	1.3002408
LOC100129162	PREDICTED: Homo sapiens similar to hCG1644578 (LOC100129162), mRNA [XM_001725437]	1.3570888
LOC100129166	Homo sapiens clone pp6750 unknown mRNA. [AF289570]	1.207057
LOC100129297	PREDICTED: Homo sapiens hypothetical protein LOC100129297 (LOC100129297), miscRNA [XR_078288]	-1.0530345
LOC100129395	PREDICTED: Homo sapiens NS5ATP13TP1 (LOC100129395), miscRNA [XR_078529]	1.0814937
LOC100129465	PREDICTED: Homo sapiens hypothetical LOC100129465 (LOC100129465), mRNA [XM_001718345]	-1.0954647
LOC100129502	Homo sapiens cDNA FLJ30690 fis, clone FCBBF2000576. [AK055252]	-1.0782458
LOC100130218	PREDICTED: Homo sapiens hypothetical LOC100130218 (LOC100130218), miscRNA [XR_078493]	-1.0901399
LOC100130419	Homo sapiens cDNA FLJ44830 fis, clone BRACE3047018. [AK126781]	1.0918742
LOC100130563	PREDICTED: Homo sapiens similar to CNOT4 protein (LOC100130563), partial mRNA [XM_001715097]	1.1419383
LOC100130711	PREDICTED: Homo sapiens similar to hCG1778032 (LOC100130711), mRNA [XM_001720669]	1.1717075
LOC100130913	Homo sapiens cDNA FLJ46498 fis, clone THYMU3029318. [AK128355]	1.1027639
LOC100131154	PREDICTED: Homo sapiens similar to chondroitin sulfate proteoglycan 4 (LOC100131154), mRNA [XM_001715019]	1.0623646
LOC100131311	PREDICTED: Homo sapiens hypothetical LOC100131311 (LOC100131311), mRNA [XM_001715386]	1.0871738
LOC100131342	PREDICTED: Homo sapiens hypothetical LOC100131342 (LOC100131342), mRNA [XM_001724789]	1.1585363
LOC100131490	Homo sapiens cDNA FLJ42271 fis, clone TKIDN2015788. [AK124265]	1.0553006
LOC100131514	PREDICTED: Homo sapiens similar to intestinal mucin MUC3B (LOC100131514), mRNA [XM_001717452]	-1.1104329
LOC100131744	PREDICTED: Homo sapiens hypothetical protein LOC100131744 (LOC100131744), mRNA [XM_001713907]	1.1186547
LOC100131968	PREDICTED: Homo sapiens hypothetical LOC100131968 (LOC100131968), mRNA [XM_001725228]	1.2332194
LOC100132716	Homo sapiens cDNA FLJ43840 fis, clone TESTI4006112. [AK125828]	1.2803228
LOC100132891	PREDICTED: Homo sapiens hypothetical protein LOC100132891 (LOC100132891), mRNA [XM_001715815]	-1.0691478
LOC100132893	PREDICTED: Homo sapiens hypothetical LOC100132893 (LOC100132893), mRNA [XM_001717932]	-1.1175976
LOC100133086	PREDICTED: Homo sapiens hypothetical LOC100133086 (LOC100133086), mRNA [XM_001723511]	1.1194004
LOC100133311	PREDICTED: Homo sapiens similar to hCG1644697 (LOC100133311), mRNA [XM_002344295]	-1.0883672
LOC100133716	PREDICTED: Homo sapiens hypothetical LOC100133716 (LOC100133716), mRNA [XM_001724935]	-1.0538056
LOC100133791	Homo sapiens cDNA FLJ44837 fis, clone BRACE3048677. [AK126787]	-1.0582969
LOC100134365	PREDICTED: Homo sapiens similar to ankyrin repeat domain 36 (LOC100134365), mRNA [XM_001715832]	-1.0672593
LOC100134663	cDNA FLJ38910 fis, clone NT2NE2006813, weakly similar to CELL SURFACE GLYCOPROTEIN 1 [Source:UniProtKB/TrEMBL;Acc:Q8N8T1] [ENST00000426636]	1.3231176
LOC100144595	Homo sapiens cDNA FLJ33594 fis, clone BRAMY2012776 [AK090913]	1.0680642
LOC100216546	Homo sapiens cDNA FLJ44142 fis, clone THYMU2016523 [AK126130]	-1.0966991
LOC100288123	PREDICTED: Homo sapiens hypothetical protein LOC100288123 (LOC100288123), mRNA [XM_002344160]	-1.0888051
LOC100289649	PREDICTED: Homo sapiens hypothetical protein LOC100289649 (LOC100289649), mRNA [XM_002342326]	-1.0736785
LOC100292387	PREDICTED: Homo sapiens similar to hemicentin 2 (LOC100292387), mRNA [XM_002346203]	-1.0847023
LOC100293611	PREDICTED: Homo sapiens hypothetical protein LOC100293611 (LOC100293611), mRNA [XM_002345631]	-1.0941931
LOC145945	Homo sapiens mRNA; cDNA DKFZp434H245 (from clone DKFZp434H245) [AL137758]	1.0967327
LOC148145	Homo sapiens hypothetical LOC148145 (LOC148145), non-coding RNA [NR_027318]	1.0739807
LOC158434	Homo sapiens cDNA FLJ30611 fis, clone CTONG2000771 [AK055173]	-1.0862929
LOC253724	Homo sapiens Grp94 neighboring nucleotidase pseudogene (LOC253724), non-coding RNA [NR_027249]	-1.1085585
LOC282980	Homo sapiens cDNA FLJ40155 fis, clone TESTI2014362 [AK097474]	-1.1093757
LOC283270	Homo sapiens cDNA FLJ33733 fis, clone BRAWH2018267 [AK091052]	1.1445985
LOC283713	Homo sapiens cDNA FLJ37663 fis, clone BRHIP2011120 [AK094982]	-1.094413
LOC284023	Homo sapiens hypothetical protein LOC284023 (LOC284023), non-coding RNA [NR_024349]	-1.0746728
LOC284475	Homo sapiens mRNA; cDNA DKFZp667K053 (from clone DKFZp667K053) [AL832882]	-1.1694915
LOC286149	Homo sapiens cDNA FLJ35871 fis, clone TESTI2008046 [AK093190]	-1.0738523
LOC286254	Homo sapiens cDNA FLJ35432 fis, clone SMINT2002311 [AK092751]	-1.1249639
LOC286367	Homo sapiens FP944 (LOC286367), non-coding RNA [NR_024011]	-1.0483187
LOC338588	Homo sapiens hypothetical LOC338588 (LOC338588), non-coding RNA [NR_015425]	-1.0794425
LOC339505	Homo sapiens cDNA clone IMAGE:5269505 [BC040588]	1.4780122
LOC344967	Homo sapiens acyl-CoA thioesterase 7 pseudogene (LOC344967), non-coding RNA [NR_027277]	-1.0684111
LOC346887	Homo sapiens similar to solute carrier family 16 (monocarboxylic acid transporters), member 14, mRNA (cDNA clone IMAGE:5726657) [BC040619]	1.1293813
LOC349114	Homo sapiens hypothetical LOC349114 (LOC349114), non-coding RNA [NR_026999]	-1.1363496
LOC388271	AGENCOURT_6606420 NIH_MGC_106 Homo sapiens cDNA clone IMAGE:5483928 5', mRNA sequence [BM917410]	1.3094178
LOC388780	PREDICTED: Homo sapiens hypothetical LOC388780 (LOC388780), mRNA [XM_943910]	1.0916389
LOC389791	Homo sapiens hypothetical LOC389791 (LOC389791), non-coding RNA [NR_024425]	1.1428033
LOC390298	PREDICTED: Homo sapiens similar to translocase of inner mitochondrial membrane 17 homolog B (LOC390298), miscRNA [XR_016971]	1.0955741
LOC392275	Putative uncharacterized protein ENSP00000366688 Fragment [Source:UniProtKB/TrEMBL;Acc:A6NGB5] [ENST00000377468]	-1.0363561
LOC400743	PREDICTED: Homo sapiens FLJ45933 protein (LOC400743), mRNA [XM_001719656]	1.1010467
LOC400804	Homo sapiens hypothetical LOC400804 (LOC400804), non-coding RNA [NR_024236]	1.3159461
LOC440104	Homo sapiens cDNA FLJ32617 fis, clone STOMA2000257. [AK057179]	-1.1332396
LOC440117	Homo sapiens hypothetical gene supported by BC037858, mRNA (cDNA clone IMAGE:5272477) [BC037858]	-1.0932654
LOC440173	Homo sapiens hypothetical LOC440173 (LOC440173), non-coding RNA [NR_027471]	-1.0499024
LOC440461	Homo sapiens SH3 domain containing 20 pseudogene (LOC440461), non-coding RNA [NR_027283]	1.0900036
LOC641467	Homo sapiens, mRNA (cDNA clone IMAGE:4817256) [BC040675]	-1.0469203
LOC642288	PREDICTED: Homo sapiens similar to Chondroitin sulfate proteoglycan 4 (LOC642288), miscRNA [XR_078506]	1.1028368
LOC642864	PREDICTED: Homo sapiens spermatogenesis-related protein 7 (LOC642864), miscRNA [XR_041426]	-1.1121879
LOC644841	Homo sapiens cDNA FLJ42553 fis, clone BRACE3005225. [AK124544]	-1.0613011
LOC644925	PREDICTED: Homo sapiens hypothetical LOC644925 (LOC644925), miscRNA [XR_040192]	1.2804037
LOC645206	BX333175 Homo sapiens NEUROBLASTOMA COT 25-NORMALIZED Homo sapiens cDNA clone CS0DC021YM07 5-PRIME, mRNA sequence [BX333175]	1.0765911
LOC645339	PREDICTED: Homo sapiens hypothetical LOC645339 (LOC645339), miscRNA [XR_078245]	1.1382426
LOC645937	PREDICTED: Homo sapiens similar to zinc finger protein 598 (LOC645937), mRNA [XM_928905]	-1.220506
LOC645971	PREDICTED: Homo sapiens similar to hCG2036794 (LOC645971), mRNA [XM_001718302]	1.099215
LOC647281	PREDICTED: Homo sapiens hypothetical LOC647281, transcript variant 1 (LOC647281), mRNA [XM_001719013]	1.0439941
LOC648570	Homo sapiens cDNA FLJ27405 fis, clone WMC04032. [AK130915]	1.093568
LOC651868	PREDICTED: Homo sapiens similar to hCG1643984 (LOC651868), mRNA [XM_001719819]	-1.0761178
LOC653056	PREDICTED: Homo sapiens similar to hCG1793472 (LOC653056), miscRNA [XR_078242]	-1.2014294
LOC654841	Homo sapiens cDNA clone IMAGE:5265552 [BC035052]	-1.0777626
LOC728190	Homo sapiens hypothetical LOC728190 (LOC728190), non-coding RNA [NR_024397]	-1.0760663
LOC728316	PREDICTED: Homo sapiens hypothetical LOC728316 (LOC728316), mRNA [XM_001127163]	-1.0362943
LOC728449	Putative uncharacterized protein ENSP00000334090 [Source:UniProtKB/TrEMBL;Acc:A6NF06] [ENST00000335083]	1.2595869
LOC728705	Homo sapiens cDNA clone IMAGE:4821804 [BC034428]	-1.0687973
LOC729350	PREDICTED: Homo sapiens hypothetical LOC729350 (LOC729350), mRNA [XM_001715381]	-1.0564079
LOC730184	PREDICTED: Homo sapiens hypothetical LOC730184 (LOC730184), mRNA [XM_001132826]	1.3021113
LOC730974	PREDICTED: Homo sapiens similar to slowmo homolog 2 (LOC730974), miscRNA [XR_015335]	-1.0706433
LOC732043	PREDICTED: Homo sapiens similar to Kruppel-like factor LKLF (LOC732043), miscRNA [XR_037773]	1.2967827
LOC732096	Homo sapiens cDNA clone IMAGE:4822577 [BC024008]	-1.075879
LOC780529	Homo sapiens POU domain, class 4, transcription factor 1, mRNA (cDNA clone IMAGE:5270933) [BC041859]	-1.1046373
LOC92659	Homo sapiens hypothetical LOC92659 (LOC92659), non-coding RNA [NR_015454]	1.1302952
LOXL2	Homo sapiens lysyl oxidase-like 2 (LOXL2), mRNA [NM_002318]	1.0507371
LPCAT4	Homo sapiens lysophosphatidylcholine acyltransferase 4 (LPCAT4), mRNA [NM_153613]	1.1857692
LPL	Homo sapiens lipoprotein lipase (LPL), mRNA [NM_000237]	-1.0729071
LRDD	Homo sapiens leucine-rich repeats and death domain containing (LRDD), transcript variant 2, mRNA [NM_018494]	-1.219042
LRRC2	Homo sapiens leucine rich repeat containing 2 (LRRC2), transcript variant 1, mRNA [NM_024512]	-1.1054099
LRRC45	Homo sapiens leucine rich repeat containing 45 (LRRC45), mRNA [NM_144999]	1.29
LRRC50	Homo sapiens leucine rich repeat containing 50 (LRRC50), mRNA [NM_178452]	-1.0678893
LRRIQ1	Homo sapiens leucine-rich repeats and IQ motif containing 1 (LRRIQ1), transcript variant 2, mRNA [NM_032165]	-1.0748827
LRWD1	Homo sapiens leucine-rich repeats and WD repeat domain containing 1 (LRWD1), mRNA [NM_152892]	-1.2711948
LSM6	Homo sapiens LSM6 homolog, U6 small nuclear RNA associated (S. cerevisiae) (LSM6), mRNA [NM_007080]	1.1646265
MAGEB1	Homo sapiens melanoma antigen family B, 1 (MAGEB1), transcript variant 1, mRNA [NM_002363]	-1.1081691
MAGEC3	Homo sapiens melanoma antigen family C, 3 (MAGEC3), transcript variant 1, mRNA [NM_138702]	1.0916318
MAGEL2	Homo sapiens MAGE-like 2 (MAGEL2), mRNA [NM_019066]	1.1093409
MAN1B1	Homo sapiens mannosidase, alpha, class 1B, member 1 (MAN1B1), mRNA [NM_016219]	-1.1110511
MAN2C1	Homo sapiens mannosidase, alpha, class 2C, member 1 (MAN2C1), mRNA [NM_006715]	-1.121619
MAP7D1	Homo sapiens MAP7 domain containing 1 (MAP7D1), mRNA [NM_018067]	-1.0916266
MARCH3	Homo sapiens membrane-associated ring finger (C3HC4) 3 (MARCH3), mRNA [NM_178450]	1.0962985
MBD2	Homo sapiens methyl-CpG binding domain protein 2 (MBD2), transcript variant testis-specific, mRNA [NM_015832]	1.1379908
MBIP	Homo sapiens MAP3K12 binding inhibitory protein 1 (MBIP), transcript variant 1, mRNA [NM_016586]	1.0633525
MCF2	Homo sapiens MCF.2 cell line derived transforming sequence (MCF2), transcript variant 2, mRNA [NM_005369]	-1.0965579
MCF2L2	Homo sapiens MCF.2 cell line derived transforming sequence-like 2 (MCF2L2), mRNA [NM_015078]	1.092803
MCFD2	Homo sapiens multiple coagulation factor deficiency 2 (MCFD2), mRNA [NM_139279]	1.0953074
MCTS1	Homo sapiens malignant T cell amplified sequence 1 (MCTS1), transcript variant 1, mRNA [NM_014060]	-1.103263
ME3	Homo sapiens malic enzyme 3, NADP(+)-dependent, mitochondrial (ME3), nuclear gene encoding mitochondrial protein, transcript variant 2, mRNA [NM_001014811]	-1.0383744
MED14	Mediator of RNA polymerase II transcription subunit 14 (Mediator complex subunit 14)(Cofactor required for Sp1 transcriptional activation subunit 2)(CRSP complex subunit 2)(Transcriptional coactivator CRSP150)(Vitamin D3 receptor-interacting protein complex 150 kDa component)(DRIP150)(Thyroid hormone receptor-associated protein complex 170 kDa component)(Trap170)(Activator-recruited cofactor 150 …	1.0455766
MEF2B	Homo sapiens myocyte enhancer factor 2B (MEF2B), mRNA [NM_001145785]	1.2429647
MESP2	Homo sapiens mesoderm posterior 2 homolog (mouse) (MESP2), mRNA [NM_001039958]	1.2573005
MGC16275	Homo sapiens hypothetical protein MGC16275 (MGC16275), non-coding RNA [NR_026914]	-1.0841166
MGC21881	Homo sapiens cDNA FLJ45890 fis, clone OCBBF3022576. [AK127789]	1.0976542
MIA2	Homo sapiens melanoma inhibitory activity 2 (MIA2), mRNA [NM_054024]	-1.0465515
MICA	Homo sapiens MHC class I polypeptide-related sequence A (MICA), mRNA [NM_000247]	-1.1607761
MICAL3	Homo sapiens microtubule associated monoxygenase, calponin and LIM domain containing 3 (MICAL3), transcript variant 2, mRNA [NM_001136004]	1.0833565
MKL1	Homo sapiens megakaryoblastic leukemia (translocation) 1 (MKL1), mRNA [NM_020831]	1.1876268
MLC1	Homo sapiens megalencephalic leukoencephalopathy with subcortical cysts 1 (MLC1), transcript variant 1, mRNA [NM_015166]	-1.209679
MLXIP	Homo sapiens MLX interacting protein (MLXIP), mRNA [NM_014938]	-1.2131811
MMD2	Homo sapiens monocyte to macrophage differentiation-associated 2 (MMD2), transcript variant 2, mRNA [NM_198403]	1.0801492
MOCOS	Homo sapiens molybdenum cofactor sulfurase (MOCOS), mRNA [NM_017947]	1.0568739
MORC2	Homo sapiens MORC family CW-type zinc finger 2 (MORC2), mRNA [NM_014941]	1.0903335
MORF4L2	Homo sapiens mortality factor 4 like 2 (MORF4L2), transcript variant 2, mRNA [NM_012286]	1.117231
MORN1	Homo sapiens MORN repeat containing 1 (MORN1), mRNA [NM_024848]	1.1265286
MPP2	Homo sapiens membrane protein, palmitoylated 2 (MAGUK p55 subfamily member 2) (MPP2), mRNA [NM_005374]	1.0844061
MPV17	Homo sapiens MpV17 mitochondrial inner membrane protein (MPV17), nuclear gene encoding mitochondrial protein, mRNA [NM_002437]	-1.086727
MRGPRX2	Homo sapiens MAS-related GPR, member X2 (MRGPRX2), mRNA [NM_054030]	1.0972708
MRPL11	Homo sapiens mitochondrial ribosomal protein L11 (MRPL11), nuclear gene encoding mitochondrial protein, transcript variant 1, mRNA [NM_016050]	1.1080878
MRPL16	Homo sapiens mitochondrial ribosomal protein L16 (MRPL16), nuclear gene encoding mitochondrial protein, mRNA [NM_017840]	-1.1521173
MRPL20	Homo sapiens mitochondrial ribosomal protein L20 (MRPL20), nuclear gene encoding mitochondrial protein, mRNA [NM_017971]	-1.0999205
MRPL4	Homo sapiens mitochondrial ribosomal protein L4 (MRPL4), nuclear gene encoding mitochondrial protein, transcript variant 3, mRNA [NM_146388]	-1.1578047
MRPS18C	Homo sapiens mitochondrial ribosomal protein S18C (MRPS18C), nuclear gene encoding mitochondrial protein, mRNA [NM_016067]	-1.1315215
MS4A4A	Homo sapiens membrane-spanning 4-domains, subfamily A, member 4 (MS4A4A), transcript variant 1, mRNA [NM_024021]	-1.165282
MT3	Homo sapiens metallothionein 3 (MT3), mRNA [NM_005954]	1.1772366
MTMR11	Homo sapiens myotubularin related protein 11 (MTMR11), transcript variant 2, mRNA [NM_181873]	-1.1315337
MUL1	Homo sapiens mitochondrial E3 ubiquitin ligase 1 (MUL1), nuclear gene encoding mitochondrial protein, mRNA [NM_024544]	1.1484072
MUM1	Homo sapiens melanoma associated antigen (mutated) 1 (MUM1), transcript variant 1, mRNA [NM_032853]	-1.0910796
MYL10	Homo sapiens myosin, light chain 10, regulatory (MYL10), mRNA [NM_138403]	1.0520846
MYO1A	Homo sapiens myosin IA (MYO1A), mRNA [NM_005379]	1.0812544
MYO5B	Homo sapiens myosin VB (MYO5B), mRNA [NM_001080467]	-1.1239763
MYO5C	Homo sapiens myosin VC (MYO5C), mRNA [NM_018728]	1.0580121
MYOD1	Homo sapiens myogenic differentiation 1 (MYOD1), mRNA [NM_002478]	1.1042361
NAGA	Homo sapiens N-acetylgalactosaminidase, alpha- (NAGA), mRNA [NM_000262]	-1.2045766
NAGLU	Homo sapiens N-acetylglucosaminidase, alpha- (NAGLU), mRNA [NM_000263]	-1.106494
NANOG	Homo sapiens Nanog homeobox (NANOG), mRNA [NM_024865]	-1.0624847
NAT8L	Homo sapiens N-acetyltransferase 8-like (GCN5-related, putative) (NAT8L), mRNA [NM_178557]	1.3849245
NCR1	Homo sapiens natural cytotoxicity triggering receptor 1 (NCR1), transcript variant 1, mRNA [NM_004829]	1.1092187
NCR3	Homo sapiens natural cytotoxicity triggering receptor 3 (NCR3), transcript variant 1, mRNA [NM_147130]	-1.1317773
NCRNA00086	Homo sapiens non-protein coding RNA 86 (NCRNA00086), non-coding RNA [NR_024359]	1.1297218
NCRNA00087	Homo sapiens non-protein coding RNA 87 (NCRNA00087), non-coding RNA [NR_024493]	1.1137981
NCRNA00171	Homo sapiens non-protein coding RNA 171 (NCRNA00171), non-coding RNA [NR_026751]	-1.0758543
NDOR1	Homo sapiens NADPH dependent diflavin oxidoreductase 1 (NDOR1), transcript variant 4, mRNA [NM_001144027]	1.0698793
NDUFB6	Homo sapiens NADH dehydrogenase (ubiquinone) 1 beta subcomplex, 6, 17kDa (NDUFB6), nuclear gene encoding mitochondrial protein, transcript variant 2, mRNA [NM_182739]	1.1373156
NECAB1	Homo sapiens N-terminal EF-hand calcium binding protein 1 (NECAB1), mRNA [NM_022351]	-1.0958334
NECAP2	Homo sapiens NECAP endocytosis associated 2 (NECAP2), transcript variant 1, mRNA [NM_018090]	-1.0775272
NEURL	Homo sapiens neuralized homolog (Drosophila) (NEURL), mRNA [NM_004210]	1.239072
NFKBIA	Homo sapiens nuclear factor of kappa light polypeptide gene enhancer in B-cells inhibitor, alpha (NFKBIA), mRNA [NM_020529]	1.1807753
NIT2	Homo sapiens nitrilase family, member 2 (NIT2), mRNA [NM_020202]	-1.0787522
NLGN1	Homo sapiens neuroligin 1 (NLGN1), mRNA [NM_014932]	-1.103762
NME2	Homo sapiens non-metastatic cells 2, protein (NM23B) expressed in (NME2), transcript variant 1, mRNA [NM_002512]	-1.0981902
NME3	Homo sapiens non-metastatic cells 3, protein expressed in (NME3), mRNA [NM_002513]	-1.1809119
NMNAT1	Homo sapiens nicotinamide nucleotide adenylyltransferase 1 (NMNAT1), mRNA [NM_022787]	-1.0723255
NNMT	Homo sapiens nicotinamide N-methyltransferase (NNMT), mRNA [NM_006169]	-1.0765061
NOL10	Homo sapiens nucleolar protein 10 (NOL10), mRNA [NM_024894]	-1.161124
NPB	Homo sapiens neuropeptide B (NPB), mRNA [NM_148896]	1.1738513
NSMAF	Homo sapiens neutral sphingomyelinase (N-SMase) activation associated factor (NSMAF), transcript variant 1, mRNA [NM_003580]	1.1340292
NT5C	Homo sapiens 5', 3'-nucleotidase, cytosolic (NT5C), mRNA [NM_014595]	-1.1412638
NT5C1B	Homo sapiens 5'-nucleotidase, cytosolic IB (NT5C1B), transcript variant 1, mRNA [NM_001002006]	-1.0883077
NUMA1	Homo sapiens nuclear mitotic apparatus protein 1 (NUMA1), mRNA [NM_006185]	-1.12007
NUP210	Homo sapiens nucleoporin 210kDa (NUP210), mRNA [NM_024923]	-1.146902
NXF5	Homo sapiens nuclear RNA export factor 5 (NXF5), transcript variant 1, mRNA [NM_032946]	1.0366163
NXPH1	Homo sapiens neurexophilin 1 (NXPH1), mRNA [NM_152745]	-1.0375959
OBP2A	Homo sapiens odorant binding protein 2A (OBP2A), mRNA [NM_014582]	-1.0731581
ODF4	Homo sapiens outer dense fiber of sperm tails 4 (ODF4), mRNA [NM_153007]	1.3430024
ODZ1	Homo sapiens odz, odd Oz/ten-m homolog 1(Drosophila) (ODZ1), transcript variant 1, mRNA [NM_001163278]	1.1734438
OLIG1	Homo sapiens oligodendrocyte transcription factor 1 (OLIG1), mRNA [NM_138983]	-1.1617427
OR1M1	Homo sapiens olfactory receptor, family 1, subfamily M, member 1 (OR1M1), mRNA [NM_001004456]	-1.0777643
OR2C1	Homo sapiens olfactory receptor, family 2, subfamily C, member 1 (OR2C1), mRNA [NM_012368]	-1.0415736
OR2H1	Homo sapiens olfactory receptor, family 2, subfamily H, member 1 (OR2H1), mRNA [NM_030883]	1.2796996
OR3A3	Homo sapiens olfactory receptor, family 3, subfamily A, member 3 (OR3A3), mRNA [NM_012373]	1.1164749
OR4C46	Homo sapiens olfactory receptor, family 4, subfamily C, member 46 (OR4C46), mRNA [NM_001004703]	-1.1009895
OR4Q3	Homo sapiens olfactory receptor, family 4, subfamily Q, member 3 (OR4Q3), mRNA [NM_172194]	-1.1206602
OR51A2	Homo sapiens olfactory receptor, family 51, subfamily A, member 2 (OR51A2), mRNA [NM_001004748]	-1.0433562
OR51G1	Homo sapiens olfactory receptor, family 51, subfamily G, member 1 (OR51G1), mRNA [NM_001005237]	1.0503384
OR51I2	Homo sapiens olfactory receptor, family 51, subfamily I, member 2 (OR51I2), mRNA [NM_001004754]	-1.0873809
OR51Q1	Homo sapiens olfactory receptor, family 51, subfamily Q, member 1 (OR51Q1), mRNA [NM_001004757]	-1.0451608
OR6T1	Homo sapiens olfactory receptor, family 6, subfamily T, member 1 (OR6T1), mRNA [NM_001005187]	1.0877547
OR8K1	Homo sapiens olfactory receptor, family 8, subfamily K, member 1 (OR8K1), mRNA [NM_001002907]	-1.1142039
OSBPL11	Homo sapiens oxysterol binding protein-like 11 (OSBPL11), mRNA [NM_022776]	1.2463356
OSGIN2	Homo sapiens oxidative stress induced growth inhibitor family member 2 (OSGIN2), transcript variant 2, mRNA [NM_004337]	1.1106133
OTUD1	Homo sapiens OTU domain containing 1 (OTUD1), mRNA [NM_001145373]	1.2017803
OTUD5	Homo sapiens OTU domain containing 5 (OTUD5), transcript variant 1, mRNA [NM_017602]	-1.1104467
OTUD5	Homo sapiens OTU domain containing 5 (OTUD5), transcript variant 1, mRNA [NM_017602]	-1.1273599
P4HB	Homo sapiens prolyl 4-hydroxylase, beta polypeptide (P4HB), mRNA [NM_000918]	-1.1164356
PABPC3	Homo sapiens poly(A) binding protein, cytoplasmic 3 (PABPC3), mRNA [NM_030979]	-1.0829871
PABPCP2	Homo sapiens poly(A) binding protein, cytoplasmic, pseudogene 2 (PABPCP2), non-coding RNA [NR_026904]	-1.0648081
PATL2	Homo sapiens protein associated with topoisomerase II homolog 2 (yeast) (PATL2), mRNA [NM_001145112]	-1.2485319
PCDH11X	Homo sapiens protocadherin 11 X-linked (PCDH11X), transcript variant c, mRNA [NM_032968]	-1.0680923
PCDHGC4	Homo sapiens protocadherin gamma subfamily C, 4 (PCDHGC4), transcript variant 2, mRNA [NM_032406]	1.2108576
PCNX	Homo sapiens pecanex homolog (Drosophila) (PCNX), mRNA [NM_014982]	1.2557986
PCSK7	Homo sapiens proprotein convertase subtilisin/kexin type 7 (PCSK7), mRNA [NM_004716]	1.089368
PDC	Homo sapiens phosducin (PDC), transcript variant 1, mRNA [NM_002597]	1.102478
PDE11A	Homo sapiens phosphodiesterase 11A (PDE11A), transcript variant 4, mRNA [NM_016953]	-1.064865
PDGFRL	Homo sapiens platelet-derived growth factor receptor-like (PDGFRL), mRNA [NM_006207]	-1.0724245
PDHA1	Homo sapiens pyruvate dehydrogenase (lipoamide) alpha 1 (PDHA1), nuclear gene encoding mitochondrial protein, mRNA [NM_000284]	1.1251347
PDIA5	Homo sapiens protein disulfide isomerase family A, member 5 (PDIA5), transcript variant 1, mRNA [NM_006810]	-1.0878888
PDK3	Homo sapiens pyruvate dehydrogenase kinase, isozyme 3 (PDK3), transcript variant 2, mRNA [NM_005391]	1.0998808
PDLIM5	Homo sapiens PDZ and LIM domain 5 (PDLIM5), transcript variant 1, mRNA [NM_006457]	-1.1439096
PEX14	Homo sapiens peroxisomal biogenesis factor 14 (PEX14), mRNA [NM_004565]	1.0480675
PGA3	Homo sapiens pepsinogen 3, group I (pepsinogen A) (PGA3), mRNA [NM_001079807]	1.0819691
PHB	Homo sapiens prohibitin (PHB), mRNA [NM_002634]	1.0910491
PHF19	Homo sapiens PHD finger protein 19 (PHF19), transcript variant 1, mRNA [NM_015651]	-1.1141769
PHTF2	Homo sapiens putative homeodomain transcription factor 2 (PHTF2), transcript variant 5, mRNA [NM_001127360]	-1.1133603
PHYHIP	Homo sapiens phytanoyl-CoA 2-hydroxylase interacting protein (PHYHIP), transcript variant 2, mRNA [NM_014759]	-1.0932984
PI4KA	Homo sapiens phosphatidylinositol 4-kinase, catalytic, alpha (PI4KA), transcript variant 1, mRNA [NM_002650]	-1.1833471
PI4KB	Homo sapiens phosphatidylinositol 4-kinase, catalytic, beta (PI4KB), mRNA [NM_002651]	-1.0826505
PIGS	Homo sapiens phosphatidylinositol glycan anchor biosynthesis, class S (PIGS), mRNA [NM_033198]	1.1527139
PIH1D1	Homo sapiens PIH1 domain containing 1 (PIH1D1), mRNA [NM_017916]	-1.1107724
PILRB	Homo sapiens paired immunoglobin-like type 2 receptor beta (PILRB), transcript variant 1, mRNA [NM_013440]	-1.1200652
PKD2L1	Homo sapiens polycystic kidney disease 2-like 1 (PKD2L1), mRNA [NM_016112]	1.3447026
PLA2G10	Homo sapiens phospholipase A2, group X (PLA2G10), mRNA [NM_003561]	-1.0981817
PLA2G16	Homo sapiens phospholipase A2, group XVI (PLA2G16), transcript variant 1, mRNA [NM_007069]	-1.1593245
PLA2G2A	Homo sapiens phospholipase A2, group IIA (platelets, synovial fluid) (PLA2G2A), transcript variant 1, mRNA [NM_000300]	1.0802916
PLAA	Homo sapiens phospholipase A2-activating protein (PLAA), mRNA [NM_001031689]	-1.0652703
PLAUR	Homo sapiens plasminogen activator, urokinase receptor (PLAUR), transcript variant 3, mRNA [NM_001005377]	1.095685
PLCB4	Homo sapiens phospholipase C, beta 4 (PLCB4), transcript variant 2, mRNA [NM_182797]	1.236486
PLCH1	Homo sapiens phospholipase C, eta 1 (PLCH1), transcript variant 2, mRNA [NM_014996]	-1.0906403
PLCL2	Homo sapiens phospholipase C-like 2 (PLCL2), transcript variant 2, mRNA [NM_015184]	-1.1509558
PLEC1	Homo sapiens plectin 1, intermediate filament binding protein 500kDa (PLEC1), transcript variant 6, mRNA [NM_201380]	-1.0944071
PLEKHG2	Homo sapiens pleckstrin homology domain containing, family G (with RhoGef domain) member 2 (PLEKHG2), mRNA [NM_022835]	-1.1081403
PLSCR5	Homo sapiens phospholipid scramblase family, member 5 (PLSCR5), mRNA [NM_001085420]	1.1326512
PMS2L2	Homo sapiens postmeiotic segregation increased 2-like 2 pseudogene (PMS2L2), non-coding RNA [NR_003614]	-1.0861684
POGK	Homo sapiens pogo transposable element with KRAB domain (POGK), mRNA [NM_017542]	-1.1222328
POLE2	Homo sapiens polymerase (DNA directed), epsilon 2 (p59 subunit) (POLE2), mRNA [NM_002692]	1.1387614
POLR2G	Homo sapiens polymerase (RNA) II (DNA directed) polypeptide G (POLR2G), mRNA [NM_002696]	1.1425269
POM121L10P	Homo sapiens POM121 membrane glycoprotein-like 10 (rat) pseudogene (POM121L10P), non-coding RNA [NR_024593]	-1.1071011
PPHLN1	Homo sapiens periphilin 1 (PPHLN1), transcript variant 5, mRNA [NM_201438]	-1.080844
PPIA	Homo sapiens peptidylprolyl isomerase A (cyclophilin A) (PPIA), mRNA [NM_021130]	-1.1312817
PPIL4	Homo sapiens peptidylprolyl isomerase (cyclophilin)-like 4 (PPIL4), mRNA [NM_139126]	1.1050068
PPM1E	Homo sapiens protein phosphatase 1E (PP2C domain containing) (PPM1E), mRNA [NM_014906]	-1.0850737
PPP1R12A	Homo sapiens protein phosphatase 1, regulatory (inhibitor) subunit 12A (PPP1R12A), transcript variant 1, mRNA [NM_002480]	1.1270428
PPP1R3C	Homo sapiens protein phosphatase 1, regulatory (inhibitor) subunit 3C (PPP1R3C), mRNA [NM_005398]	1.0285814
PPP4C	Homo sapiens protein phosphatase 4 (formerly X), catalytic subunit (PPP4C), mRNA [NM_002720]	1.1974087
PRB4	Homo sapiens proline-rich protein BstNI subfamily 4 (PRB4), mRNA [NM_002723]	-1.07548
PRDX1	Homo sapiens peroxiredoxin 1 (PRDX1), transcript variant 1, mRNA [NM_002574]	1.1388994
PRKD3	Homo sapiens protein kinase D3 (PRKD3), mRNA [NM_005813]	1.043428
PRODH	Homo sapiens proline dehydrogenase (oxidase) 1 (PRODH), nuclear gene encoding mitochondrial protein, mRNA [NM_016335]	-1.0898641
PROZ	Homo sapiens protein Z, vitamin K-dependent plasma glycoprotein (PROZ), mRNA [NM_003891]	-1.1160362
PRPSAP2	Homo sapiens phosphoribosyl pyrophosphate synthetase-associated protein 2 (PRPSAP2), mRNA [NM_002767]	-1.1533241
PRSS12	Homo sapiens protease, serine, 12 (neurotrypsin, motopsin) (PRSS12), mRNA [NM_003619]	-1.0260628
PSMA1	Homo sapiens proteasome (prosome, macropain) subunit, alpha type, 1 (PSMA1), transcript variant 3, mRNA [NM_001143937]	-1.0848432
PSMA2	Homo sapiens proteasome (prosome, macropain) subunit, alpha type, 2 (PSMA2), mRNA [NM_002787]	-1.1769387
PSMG4	Homo sapiens proteasome (prosome, macropain) assembly chaperone 4 (PSMG4), transcript variant 1, mRNA [NM_001128592]	1.1257333
PTP4A1	Homo sapiens protein tyrosine phosphatase type IVA, member 1 (PTP4A1), mRNA [NM_003463]	1.2447758
PTPN1	Homo sapiens protein tyrosine phosphatase, non-receptor type 1 (PTPN1), mRNA [NM_002827]	1.127091
PTPN7	Homo sapiens protein tyrosine phosphatase, non-receptor type 7 (PTPN7), transcript variant 2, mRNA [NM_080588]	-1.1597586
PTPRM	Homo sapiens protein tyrosine phosphatase, receptor type, M (PTPRM), transcript variant 2, mRNA [NM_002845]	-1.0643901
PTTG3P	Homo sapiens pituitary tumor-transforming 3 (pseudogene) (PTTG3P), non-coding RNA [NR_002734]	-1.1001894
QRFP	oe35d02.y1 Human keratoconus cornea, unamplified, (od [CV575364]	1.2135036
QRSL1	Homo sapiens glutaminyl-tRNA synthase (glutamine-hydrolyzing)-like 1 (QRSL1), mRNA [NM_018292]	-1.0789319
RAB5A	Homo sapiens RAB5A, member RAS oncogene family (RAB5A), mRNA [NM_004162]	1.2540965
RAB9P1	Homo sapiens RAB9, member RAS oncogene family, pseudogene 1 (RAB9P1), non-coding RNA [NR_000039]	1.0887836
RAD9B	Homo sapiens RAD9 homolog B (S. pombe) (RAD9B), mRNA [NM_152442]	-1.1041596
RAG1AP1	Homo sapiens recombination activating gene 1 activating protein 1 (RAG1AP1), transcript variant 1, mRNA [NM_018845]	1.1571822
RAN	Homo sapiens RAN, member RAS oncogene family (RAN), mRNA [NM_006325]	1.1418755
RAP2C	Homo sapiens RAP2C, member of RAS oncogene family (RAP2C), mRNA [NM_021183]	1.1639943
RASAL2	Homo sapiens RAS protein activator like 2 (RASAL2), transcript variant 2, mRNA [NM_170692]	1.0942422
RASD1	Homo sapiens RAS, dexamethasone-induced 1 (RASD1), mRNA [NM_016084]	1.0906787
RASGRP3	Homo sapiens RAS guanyl releasing protein 3 (calcium and DAG-regulated) (RASGRP3), transcript variant 1, mRNA [NM_001139488]	-1.0696892
RASSF4	Homo sapiens Ras association (RalGDS/AF-6) domain family member 4 (RASSF4), mRNA [NM_032023]	-1.1805315
RECQL4	Homo sapiens RecQ protein-like 4 (RECQL4), mRNA [NM_004260]	-1.1302056
RER1	Homo sapiens RER1 retention in endoplasmic reticulum 1 homolog (S. cerevisiae) (RER1), mRNA [NM_007033]	1.1532233
REXO1L1	Homo sapiens REX1, RNA exonuclease 1 homolog (S. cerevisiae)-like 1 (REXO1L1), mRNA [NM_172239]	-1.0370513
RGS1	Homo sapiens regulator of G-protein signaling 1 (RGS1), mRNA [NM_002922]	-1.0705391
RGS10	Homo sapiens regulator of G-protein signaling 10 (RGS10), transcript variant 1, mRNA [NM_001005339]	-1.2778549
RGS5	Homo sapiens regulator of G-protein signaling 5 (RGS5), mRNA [NM_003617]	-1.0520855
RHOT2	Homo sapiens ras homolog gene family, member T2 (RHOT2), nuclear gene encoding mitochondrial protein, mRNA [NM_138769]	-1.2211113
RING1	Homo sapiens ring finger protein 1 (RING1), mRNA [NM_002931]	-1.067248
RLTPR	Homo sapiens RGD motif, leucine rich repeats, tropomodulin domain and proline-rich containing (RLTPR), mRNA [NM_001013838]	-1.0424725
RNASE10	Homo sapiens ribonuclease, RNase A family, 10 (non-active) (RNASE10), mRNA [NM_001012975]	-1.0645272
RNF139	Homo sapiens ring finger protein 139 (RNF139), mRNA [NM_007218]	1.1412266
RNF14	Homo sapiens ring finger protein 14 (RNF14), transcript variant 1, mRNA [NM_004290]	-1.1258048
RNF19B	Homo sapiens ring finger protein 19B (RNF19B), transcript variant 1, mRNA [NM_153341]	1.1492081
RNF212	Homo sapiens ring finger protein 212 (RNF212), transcript variant 1, mRNA [NM_001131034]	1.0681664
RNF34	Homo sapiens ring finger protein 34 (RNF34), transcript variant 1, mRNA [NM_194271]	-1.1326219
ROR2	Homo sapiens receptor tyrosine kinase-like orphan receptor 2 (ROR2), mRNA [NM_004560]	1.1241362
RP4-662A9.2	Homo sapiens hypothetical protein MGC34034 (MGC34034), non-coding RNA [NR_027029]	-1.0679842
RPL17	Homo sapiens ribosomal protein L17 (RPL17), transcript variant 1, mRNA [NM_000985]	-1.1596105
RPL18	Homo sapiens ribosomal protein L18 (RPL18), mRNA [NM_000979]	1.0846927
RPL24	Homo sapiens ribosomal protein L24 (RPL24), mRNA [NM_000986]	-1.1018003
RPL30	Homo sapiens ribosomal protein L30 (RPL30), mRNA [NM_000989]	1.0906161
RPN2	Homo sapiens ribophorin II (RPN2), transcript variant 1, mRNA [NM_002951]	-1.1678313
RPS15	Homo sapiens ribosomal protein S15 (RPS15), mRNA [NM_001018]	1.1259551
RPS16	Homo sapiens ribosomal protein S16 (RPS16), mRNA [NM_001020]	1.1138861
RPS26	Homo sapiens ribosomal protein S26 (RPS26), mRNA [NM_001029]	1.1898068
RPS4Y1	Homo sapiens ribosomal protein S4, Y-linked 1 (RPS4Y1), mRNA [NM_001008]	1.1592137
RRAGA	Homo sapiens Ras-related GTP binding A (RRAGA), mRNA [NM_006570]	1.2438766
RRP8	Homo sapiens ribosomal RNA processing 8, methyltransferase, homolog (yeast) (RRP8), mRNA [NM_015324]	-1.1280224
RRS1	Homo sapiens RRS1 ribosome biogenesis regulator homolog (S. cerevisiae) (RRS1), mRNA [NM_015169]	-1.122336
RSPH1	Homo sapiens radial spoke head 1 homolog (Chlamydomonas) (RSPH1), mRNA [NM_080860]	1.0409988
RXFP1	Homo sapiens relaxin/insulin-like family peptide receptor 1 (RXFP1), mRNA [NM_021634]	1.0794282
S100A11	Homo sapiens S100 calcium binding protein A11 (S100A11), mRNA [NM_005620]	1.230408
S100A13	Homo sapiens S100 calcium binding protein A13 (S100A13), transcript variant 1, mRNA [NM_001024210]	-1.1046295
SAFB2	Homo sapiens scaffold attachment factor B2 (SAFB2), mRNA [NM_014649]	-1.102674
SAMD13	Homo sapiens sterile alpha motif domain containing 13 (SAMD13), transcript variant 1, mRNA [NM_001010971]	-1.0435287
SASH1	Homo sapiens SAM and SH3 domain containing 1 (SASH1), mRNA [NM_015278]	1.0879096
SBF1	Homo sapiens SET binding factor 1 (SBF1), mRNA [NM_002972]	-1.1497006
SC4MOL	Homo sapiens sterol-C4-methyl oxidase-like (SC4MOL), transcript variant 1, mRNA [NM_006745]	-1.0423589
SCARB1	Homo sapiens scavenger receptor class B, member 1 (SCARB1), transcript variant 1, mRNA [NM_005505]	-1.2302321
SCARNA12	Homo sapiens small Cajal body-specific RNA 12 (SCARNA12), guide RNA [NR_003010]	1.2010933
SCARNA13	Homo sapiens small Cajal body-specific RNA 13 (SCARNA13), guide RNA [NR_003002]	1.2809665
SCN2A	Homo sapiens sodium channel, voltage-gated, type II, alpha subunit (SCN2A), transcript variant 1, mRNA [NM_021007]	-1.0420059
SCRIB	Homo sapiens scribbled homolog (Drosophila) (SCRIB), transcript variant 1, mRNA [NM_182706]	-1.1314765
SDC2	Homo sapiens syndecan 2 (SDC2), mRNA [NM_002998]	-1.0536004
SEC13	Homo sapiens SEC13 homolog (S. cerevisiae) (SEC13), transcript variant 1, mRNA [NM_183352]	-1.1481892
SEH1L	Homo sapiens SEH1-like (S. cerevisiae) (SEH1L), transcript variant 2, mRNA [NM_031216]	1.043653
SEPP1	Homo sapiens selenoprotein P, plasma, 1 (SEPP1), transcript variant 3, mRNA [NM_001093726]	-1.0854628
SERF1B	Homo sapiens small EDRK-rich factor 1B (centromeric) (SERF1B), mRNA [NM_022978]	1.039127
SERGEF	Homo sapiens secretion regulating guanine nucleotide exchange factor (SERGEF), mRNA [NM_012139]	-1.0954155
SERPINA3	Homo sapiens serpin peptidase inhibitor, clade A (alpha-1 antiproteinase, antitrypsin), member 3 (SERPINA3), mRNA [NM_001085]	-1.0686256
SERPINA4	Homo sapiens serpin peptidase inhibitor, clade A (alpha-1 antiproteinase, antitrypsin), member 4 (SERPINA4), mRNA [NM_006215]	-1.0522339
SESN3	Homo sapiens sestrin 3 (SESN3), mRNA [NM_144665]	-1.1682746
SFTA2	Homo sapiens surfactant associated 2 (SFTA2), mRNA [NM_205854]	1.0674584
SGSM2	Homo sapiens small G protein signaling modulator 2 (SGSM2), transcript variant 1, mRNA [NM_014853]	-1.1149799
SH3KBP1	Homo sapiens SH3-domain kinase binding protein 1 (SH3KBP1), transcript variant 2, mRNA [NM_001024666]	1.194404
SIN3B	Homo sapiens SIN3 homolog B, transcription regulator (yeast) (SIN3B), mRNA [NM_015260]	-1.3224236
SIVA1	Homo sapiens SIVA1, apoptosis-inducing factor (SIVA1), transcript variant 1, mRNA [NM_006427]	1.2202214
SLC11A2	Homo sapiens solute carrier family 11 (proton-coupled divalent metal ion transporters), member 2 (SLC11A2), mRNA [NM_000617]	1.062652
SLC17A9	Homo sapiens solute carrier family 17, member 9 (SLC17A9), mRNA [NM_022082]	-1.1248287
SLC18A2	Homo sapiens solute carrier family 18 (vesicular monoamine), member 2 (SLC18A2), mRNA [NM_003054]	-1.0942383
SLC22A5	Homo sapiens solute carrier family 22 (organic cation/carnitine transporter), member 5 (SLC22A5), mRNA [NM_003060]	1.075886
SLC30A3	Homo sapiens solute carrier family 30 (zinc transporter), member 3 (SLC30A3), mRNA [NM_003459]	1.1181971
SLC40A1	Homo sapiens solute carrier family 40 (iron-regulated transporter), member 1 (SLC40A1), mRNA [NM_014585]	1.2680907
SLC6A15	Homo sapiens solute carrier family 6 (neutral amino acid transporter), member 15 (SLC6A15), transcript variant 2, mRNA [NM_018057]	-1.0762585
SLCO1B1	Homo sapiens solute carrier organic anion transporter family, member 1B1 (SLCO1B1), mRNA [NM_006446]	-1.0819325
SLFN12L	Homo sapiens schlafen family member 12-like (SLFN12L), mRNA [NM_001145027]	-1.0402621
SLK	Homo sapiens STE20-like kinase (yeast) (SLK), mRNA [NM_014720]	1.2386569
SMARCAL1	Homo sapiens SWI/SNF related, matrix associated, actin dependent regulator of chromatin, subfamily a-like 1 (SMARCAL1), transcript variant 1, mRNA [NM_014140]	-1.1758311
SMPD4	Homo sapiens sphingomyelin phosphodiesterase 4, neutral membrane (neutral sphingomyelinase-3) (SMPD4), transcript variant 2, mRNA [NM_017951]	-1.1712134
SNAI1	Homo sapiens snail homolog 1 (Drosophila) (SNAI1), mRNA [NM_005985]	1.1219621
SNHG1	Homo sapiens small nucleolar RNA host gene 1 (non-protein coding) (SNHG1), non-coding RNA [NR_003098]	-1.2111828
SNORA36B	QV2-BT0817-270900-398-f03 BT0817 Homo sapiens cDNA, mRNA sequence [CV389518]	-1.0477438
SNORA58	hz67c08.x1 NCI_CGAP_Lu24 Homo sapiens cDNA clone IMAGE:3213038 3', mRNA sequence [BE467637]	-1.069668
SNORA70B	UI-H-DT0-aub-m-04-0-UI.s1 NCI_CGAP_DT0 Homo sapiens cDNA clone IMAGE:5867307 3', mRNA sequence [BQ029156]	-1.0559344
SNURF	Homo sapiens SNRPN upstream reading frame (SNURF), transcript variant 2, mRNA [NM_022804]	1.0691366
SOBP	Homo sapiens sine oculis binding protein homolog (Drosophila) (SOBP), mRNA [NM_018013]	-1.051039
SOX18	Homo sapiens SRY (sex determining region Y)-box 18 (SOX18), mRNA [NM_018419]	-1.1083881
SOX3	Homo sapiens SRY (sex determining region Y)-box 3 (SOX3), mRNA [NM_005634]	1.1315768
SP3	Homo sapiens Sp3 transcription factor (SP3), transcript variant 1, mRNA [NM_003111]	1.234803
SRCRB4D	Homo sapiens scavenger receptor cysteine rich domain containing, group B (4 domains) (SRCRB4D), mRNA [NM_080744]	1.1277025
SSBP4	Homo sapiens single stranded DNA binding protein 4 (SSBP4), transcript variant 1, mRNA [NM_032627]	-1.1431836
SSU72	Homo sapiens SSU72 RNA polymerase II CTD phosphatase homolog (S. cerevisiae) (SSU72), mRNA [NM_014188]	1.1670889
ST6GALNAC5	Homo sapiens ST6 (alpha-N-acetyl-neuraminyl-2,3-beta-galactosyl-1,3)-N-acetylgalactosaminide alpha-2,6-sialyltransferase 5 (ST6GALNAC5), mRNA [NM_030965]	1.058516
STIL	Homo sapiens SCL/TAL1 interrupting locus (STIL), transcript variant 1, mRNA [NM_001048166]	-1.1099832
STXBP6	Homo sapiens syntaxin binding protein 6 (amisyn) (STXBP6), mRNA [NM_014178]	1.1071221
SUCLA2	Homo sapiens succinate-CoA ligase, ADP-forming, beta subunit (SUCLA2), nuclear gene encoding mitochondrial protein, mRNA [NM_003850]	1.0942981
SULT1A4	Homo sapiens sulfotransferase family, cytosolic, 1A, phenol-preferring, member 4 (SULT1A4), transcript variant 1, mRNA [NM_001017389]	-1.1309996
SUMO3	Homo sapiens SMT3 suppressor of mif two 3 homolog 3 (S. cerevisiae) (SUMO3), mRNA [NM_006936]	1.1263745
SUSD1	Homo sapiens sushi domain containing 1 (SUSD1), mRNA [NM_022486]	-1.2210524
SYNGR3	Homo sapiens synaptogyrin 3 (SYNGR3), mRNA [NM_004209]	1.0837915
SYNPO	Homo sapiens synaptopodin (SYNPO), transcript variant 3, mRNA [NM_001166208]	1.4465303
TAAR5	Homo sapiens trace amine associated receptor 5 (TAAR5), mRNA [NM_003967]	1.1964033
TACO1	Homo sapiens translational activator of mitochondrially encoded cytochrome c oxidase I (TACO1), nuclear gene encoding mitochondrial protein, mRNA [NM_016360]	1.0935409
TAF5L	Homo sapiens TAF5-like RNA polymerase II, p300/CBP-associated factor (PCAF)-associated factor, 65kDa (TAF5L), transcript variant 2, mRNA [NM_001025247]	-1.1044569
TAPBP	Homo sapiens TAP binding protein (tapasin) (TAPBP), transcript variant 1, mRNA [NM_003190]	1.2265404
TAS2R50	Homo sapiens taste receptor, type 2, member 50 (TAS2R50), mRNA [NM_176890]	-1.1254115
TBC1D9B	Homo sapiens TBC1 domain family, member 9B (with GRAM domain) (TBC1D9B), transcript variant 1, mRNA [NM_198868]	-1.2091948
TCEB3	Homo sapiens transcription elongation factor B (SIII), polypeptide 3 (110kDa, elongin A) (TCEB3), mRNA [NM_003198]	-1.0898814
TCF15	Homo sapiens transcription factor 15 (basic helix-loop-helix) (TCF15), mRNA [NM_004609]	1.1028574
TCTEX1D4	Homo sapiens Tctex1 domain containing 4 (TCTEX1D4), mRNA [NM_001013632]	1.1137434
TERF2	Homo sapiens telomeric repeat binding factor 2 (TERF2), mRNA [NM_005652]	1.1219372
TES	Homo sapiens testis derived transcript (3 LIM domains) (TES), transcript variant 2, mRNA [NM_152829]	1.1766977
TEX13A	Homo sapiens testis expressed 13A (TEX13A), mRNA [NM_031274]	-1.096273
TEX15	Homo sapiens testis expressed 15 (TEX15), mRNA [NM_031271]	-1.0661044
TFEB	Homo sapiens transcription factor EB (TFEB), mRNA [NM_007162]	1.1371343
TGFA	Homo sapiens transforming growth factor, alpha (TGFA), transcript variant 1, mRNA [NM_003236]	1.2165686
THRA	Homo sapiens thyroid hormone receptor, alpha (erythroblastic leukemia viral (v-erb-a) oncogene homolog, avian) (THRA), transcript variant 2, mRNA [NM_003250]	1.1265491
TIAL1	Homo sapiens TIA1 cytotoxic granule-associated RNA binding protein-like 1 (TIAL1), transcript variant 2, mRNA [NM_001033925]	-1.1050199
TMED7-TICAM2	Homo sapiens TMED7-TICAM2 read-through transcript (TMED7-TICAM2), transcript variant 2, mRNA [NM_001164469]	1.1881031
TMEM120B	Homo sapiens transmembrane protein 120B (TMEM120B), mRNA [NM_001080825]	1.0965451
TMEM126A	Homo sapiens transmembrane protein 126A (TMEM126A), mRNA [NM_032273]	-1.1524895
TMEM150C	Homo sapiens transmembrane protein 150C (TMEM150C), mRNA [NM_001080506]	-1.0348294
TMEM165	Homo sapiens transmembrane protein 165 (TMEM165), mRNA [NM_018475]	1.0907949
TMEM201	Homo sapiens transmembrane protein 201 (TMEM201), transcript variant 1, mRNA [NM_001130924]	1.3637016
TMEM204	Homo sapiens transmembrane protein 204 (TMEM204), mRNA [NM_024600]	1.1262324
TMEM45B	Homo sapiens transmembrane protein 45B (TMEM45B), mRNA [NM_138788]	1.0970136
TNRC6C	Homo sapiens trinucleotide repeat containing 6C (TNRC6C), transcript variant 1, mRNA [NM_001142640]	1.2722104
TNXB	Homo sapiens tenascin XB (TNXB), transcript variant XB, mRNA [NM_019105]	1.074437
TOR1AIP1	Homo sapiens torsin A interacting protein 1 (TOR1AIP1), mRNA [NM_015602]	1.0949248
TOR3A	Homo sapiens torsin family 3, member A (TOR3A), mRNA [NM_022371]	1.1816704
TP53TG3	Homo sapiens TP53 target 3 (TP53TG3), mRNA [NM_016212]	1.1029366
TPD52L3	Homo sapiens tumor protein D52-like 3 (TPD52L3), transcript variant 1, mRNA [NM_033516]	-1.1041424
TPR	Homo sapiens translocated promoter region (to activated MET oncogene) (TPR), mRNA [NM_003292]	-1.1081842
TRAF3IP3	Homo sapiens cDNA FLJ44151 fis, clone THYMU2031218. [AK126139]	-1.0730302
TREX2	Homo sapiens three prime repair exonuclease 2 (TREX2), mRNA [NM_080701]	1.1553535
TRIL	Homo sapiens TLR4 interactor with leucine rich repeats (TRIL), mRNA [NM_014817]	1.1016877
TRIM13	Homo sapiens tripartite motif-containing 13 (TRIM13), transcript variant 3, mRNA [NM_213590]	-1.1607072
TRIM35	Homo sapiens tripartite motif-containing 35 (TRIM35), transcript variant 2, mRNA [NM_171982]	1.1566623
TRIM47	Homo sapiens tripartite motif-containing 47 (TRIM47), mRNA [NM_033452]	1.1381487
TRIM55	Homo sapiens tripartite motif-containing 55 (TRIM55), transcript variant 3, mRNA [NM_184086]	-1.0466722
TRIM63	Homo sapiens tripartite motif-containing 63 (TRIM63), mRNA [NM_032588]	1.0484147
TRPC4	Homo sapiens transient receptor potential cation channel, subfamily C, member 4 (TRPC4), transcript variant alpha, mRNA [NM_016179]	-1.06766
TRPC6	Homo sapiens transient receptor potential cation channel, subfamily C, member 6 (TRPC6), mRNA [NM_004621]	1.2739507
TSG101	Homo sapiens tumor susceptibility gene 101 (TSG101), mRNA [NM_006292]	1.1100125
TSPAN13	Homo sapiens tetraspanin 13 (TSPAN13), mRNA [NM_014399]	1.2129515
TSPAN15	Homo sapiens tetraspanin 15 (TSPAN15), mRNA [NM_012339]	1.0611184
TTC35	Homo sapiens tetratricopeptide repeat domain 35 (TTC35), mRNA [NM_014673]	-1.0681801
TTC39C	Homo sapiens tetratricopeptide repeat domain 39C (TTC39C), transcript variant 2, mRNA [NM_153211]	-1.0708632
TTPAL	Homo sapiens tocopherol (alpha) transfer protein-like (TTPAL), transcript variant 1, mRNA [NM_024331]	1.1048824
TUBB2B	Homo sapiens tubulin, beta 2B (TUBB2B), mRNA [NM_178012]	1.0738368
TUBGCP6	Homo sapiens tubulin, gamma complex associated protein 6 (TUBGCP6), mRNA [NM_020461]	-1.1622598
TXLNA	Homo sapiens taxilin alpha (TXLNA), mRNA [NM_175852]	-1.1044016
TXNRD3IT1	Homo sapiens thioredoxin reductase 3 intronic transcript 1 (TXNRD3IT1), mRNA [NM_001039783]	-1.0803531
UBE2A	Homo sapiens ubiquitin-conjugating enzyme E2A (RAD6 homolog) (UBE2A), transcript variant 1, mRNA [NM_003336]	1.1093476
UBXN1	Homo sapiens UBX domain protein 1 (UBXN1), mRNA [NM_015853]	-1.0997132
UHRF1BP1L	Homo sapiens UHRF1 binding protein 1-like (UHRF1BP1L), transcript variant 2, mRNA [NM_001006947]	1.1175923
UMODL1	Homo sapiens uromodulin-like 1 (UMODL1), transcript variant 2, mRNA [NM_173568]	1.1703707
UNC5A	Homo sapiens unc-5 homolog A (C. elegans) (UNC5A), mRNA [NM_133369]	1.1362739
UNQ5840	PREDICTED: Homo sapiens VGSA5840 (LOC100128035), miscRNA [XR_078294]	-1.1156955
VAC14	Homo sapiens cDNA FLJ46582 fis, clone THYMU3043327. [AK128439]	1.101449
VN1R3	Homo sapiens vomeronasal 1 receptor 3, mRNA (cDNA clone IMAGE:40027000). [BC107073]	-1.061587
VPS16	Homo sapiens vacuolar protein sorting 16 homolog (S. cerevisiae) (VPS16), transcript variant 1, mRNA [NM_022575]	-1.1390505
VPS36	Homo sapiens vacuolar protein sorting 36 homolog (S. cerevisiae) (VPS36), mRNA [NM_016075]	-1.2072116
VRK2	Homo sapiens vaccinia related kinase 2 (VRK2), transcript variant 6, mRNA [NM_001136027]	-1.0565658
VTN	Homo sapiens vitronectin (VTN), mRNA [NM_000638]	1.0651495
VWA3A	Homo sapiens von Willebrand factor A domain containing 3A (VWA3A), mRNA [NM_173615]	-1.100336
VWA5A	Homo sapiens von Willebrand factor A domain containing 5A (VWA5A), transcript variant 2, mRNA [NM_198315]	1.1175246
VWA5B1	Homo sapiens cDNA FLJ43845 fis, clone TESTI4006326. [AK125833]	-1.0977302
VWC2	Homo sapiens von Willebrand factor C domain containing 2 (VWC2), mRNA [NM_198570]	-1.0756518
WASH1	Homo sapiens WAS protein family homolog 1 (WASH1), mRNA [NM_182905]	-1.2093292
WDHD1	Homo sapiens WD repeat and HMG-box DNA binding protein 1 (WDHD1), transcript variant 1, mRNA [NM_007086]	1.0271248
WDR24	WD repeat-containing protein 24 [Source:UniProtKB/Swiss-Prot;Acc:Q96S15] [ENST00000293883]	-1.1630085
WDR82	Homo sapiens WD repeat domain 82 (WDR82), mRNA [NM_025222]	1.128223
WDR87	Homo sapiens WD repeat domain 87 (WDR87), mRNA [NM_031951]	-1.1003063
WHAMML1	Homo sapiens WAS protein homolog associated with actin, golgi membranes and microtubules-like 1 (WHAMML1), non-coding RNA [NR_003521]	-1.0817047
WIBG	Homo sapiens within bgcn homolog (Drosophila) (WIBG), transcript variant 1, mRNA [NM_032345]	-1.0656502
WNT4	Homo sapiens wingless-type MMTV integration site family, member 4 (WNT4), mRNA [NM_030761]	-1.0887588
XBP1	Homo sapiens X-box binding protein 1 (XBP1), transcript variant 1, mRNA [NM_005080]	-1.1827947
YPEL1	Homo sapiens yippee-like 1 (Drosophila) (YPEL1), mRNA [NM_013313]	-1.1597334
ZAK	Homo sapiens sterile alpha motif and leucine zipper containing kinase AZK (ZAK), transcript variant 2, mRNA [NM_133646]	1.0834306
ZBTB22	Homo sapiens zinc finger and BTB domain containing 22 (ZBTB22), transcript variant 1, mRNA [NM_005453]	1.0591421
ZCCHC18	Homo sapiens zinc finger, CCHC domain containing 18 (ZCCHC18), transcript variant 1, mRNA [NM_001143978]	-1.063133
ZCCHC23	Homo sapiens cDNA FLJ45231 fis, clone BRCAN2021452. [AK127166]	-1.0798911
ZCWPW2	Homo sapiens zinc finger, CW type with PWWP domain 2 (ZCWPW2), mRNA [NM_001040432]	-1.0817599
ZFAND2A	Homo sapiens zinc finger, AN1-type domain 2A (ZFAND2A), mRNA [NM_182491]	1.1341355
ZFAND2B	Homo sapiens zinc finger, AN1-type domain 2B (ZFAND2B), mRNA [NM_138802]	1.0919712
ZFAT	Homo sapiens zinc finger and AT hook domain containing (ZFAT), transcript variant 3, mRNA [NM_001029939]	-1.0773603
ZFYVE26	Homo sapiens zinc finger, FYVE domain containing 26 (ZFYVE26), mRNA [NM_015346]	-1.1395458
ZMIZ2	Homo sapiens zinc finger, MIZ-type containing 2 (ZMIZ2), transcript variant 1, mRNA [NM_031449]	-1.2021141
ZMYM3	Homo sapiens zinc finger, MYM-type 3 (ZMYM3), transcript variant 1, mRNA [NM_005096]	1.0674716
ZNF154	Homo sapiens zinc finger protein 154 (ZNF154), mRNA [NM_001085384]	-1.1115878
ZNF193	Homo sapiens zinc finger protein 193 (ZNF193), mRNA [NM_006299]	-1.051753
ZNF229	Homo sapiens zinc finger protein 229 (ZNF229), mRNA [NM_014518]	-1.0728952
ZNF266	Homo sapiens zinc finger protein 266 (ZNF266), mRNA [NM_006631]	-1.2766364
ZNF280C	Homo sapiens zinc finger protein 280C (ZNF280C), mRNA [NM_017666]	-1.056472
ZNF343	Homo sapiens zinc finger protein 343 (ZNF343), mRNA [NM_024325]	-1.0875341
ZNF354B	Homo sapiens zinc finger protein 354B (ZNF354B), mRNA [NM_058230]	-1.0819082
ZNF419	Homo sapiens zinc finger protein 419 (ZNF419), transcript variant 2, mRNA [NM_024691]	-1.0695617
ZNF423	Homo sapiens zinc finger protein 423 (ZNF423), mRNA [NM_015069]	-1.0554005
ZNF432	Homo sapiens zinc finger protein 432 (ZNF432), mRNA [NM_014650]	-1.0934215
ZNF442	Homo sapiens zinc finger protein 442 (ZNF442), mRNA [NM_030824]	-1.024483
ZNF529	Homo sapiens zinc finger protein 529 (ZNF529), transcript variant 2, mRNA [NM_020951]	1.0659621
ZNF572	Homo sapiens zinc finger protein 572 (ZNF572), mRNA [NM_152412]	1.2192693
ZNF608	Homo sapiens zinc finger protein 608 (ZNF608), mRNA [NM_020747]	-1.0951718
ZNF658	Homo sapiens zinc finger protein 658 (ZNF658), mRNA [NM_033160]	-1.0751482
ZNF671	Homo sapiens zinc finger protein 671 (ZNF671), mRNA [NM_024833]	-1.0899205
ZNF71	Homo sapiens zinc finger protein 71 (ZNF71), mRNA [NM_021216]	1.0911434
ZNF74	Homo sapiens zinc finger protein 74 (ZNF74), transcript variant 1, mRNA [NM_003426]	1.0504354
ZNF770	Homo sapiens zinc finger protein 770 (ZNF770), mRNA [NM_014106]	1.1453682
ZSCAN5C	Zinc finger and SCAN domain-containing protein 5C [Source:UniProtKB/Swiss-Prot;Acc:A6NGD5] [ENST00000376267]	-1.0899907
