# Supplementary material for: Dietary Flavanols Modulate the Transcription of Genes Associated with Cardiovascular Pathology without Changes in Their DNA Methylation State
Source: PLoS One. 2014 Apr 24;9(4):e95527. doi: 10.1371/journal.pone.0095527 (PMC3998980; doi:10.1371/journal.pone.0095527)
Supplement: Table S2 — Gene ontology of the differentially expressed genes. (XLS) [file pone.0095527.s003.xls]

## Sheet: Sheet 0
Supplemental table S2: Gene ontology obtained using MetaCore
#	Processes	pValue
1	chromatin assembly	6.421e-07
2	nucleosome assembly	8.326e-07
3	positive regulation of macrophage derived foam cell differentiation	9.252e-07
4	chromatin organization	9.62e-07
5	regulation of cellular response to stress	9.989e-07
6	regulation of stress-activated MAPK cascade	1.508e-06
7	positive regulation of lipid storage	1.66e-06
8	chromosome organization	1.713e-06
9	regulation of stress-activated protein kinase signaling cascade	1.783e-06
10	protein-DNA complex assembly	3.7e-06
11	regulation of primary metabolic process	3.927e-06
12	regulation of macrophage derived foam cell differentiation	4.788e-06
13	cellular metabolic process	5.327e-06
14	macromolecular complex subunit organization	6.468e-06
15	positive regulation of biological process	6.685e-06
16	organic cyclic compound metabolic process	7.957e-06
17	chromatin assembly or disassembly	9.181e-06
18	regulation of cellular metabolic process	1.028e-05
19	nucleosome organization	1.291e-05
20	regulation of metabolic process	1.32e-05
21	regulation of cellular process	1.662e-05
22	protein-DNA complex subunit organization	1.948e-05
23	regulation of response to stress	2.647e-05
24	behavior	2.773e-05
25	metabolic process	3.095e-05
26	regulation of nucleobase-containing compound metabolic process	3.322e-05
27	single-organism behavior	3.444e-05
28	regulation of lipid storage	3.677e-05
29	regulation of nitrogen compound metabolic process	3.714e-05
30	learning or memory	3.838e-05
31	extracellular matrix constituent secretion	4.587e-05
32	single-organism cellular process	5.03e-05
33	positive regulation of cholesterol storage	5.238e-05
34	regulation of biological process	5.962e-05
35	DNA packaging	6.057e-05
36	regulation of molecular function	6.565e-05
37	homeostatic process	6.705e-05
38	ionotropic glutamate receptor signaling pathway	7.32e-05
39	regulation of biosynthetic process	7.454e-05
40	regulation of JNK cascade	7.586e-05
41	pattern specification process	7.927e-05
42	nitrogen compound metabolic process	8.183e-05
43	cellular nitrogen compound metabolic process	8.572e-05
44	heterocycle metabolic process	8.576e-05
45	nucleic acid metabolic process	8.655e-05
46	cognition	8.825e-05
47	organic substance metabolic process	9.513e-05
48	single-organism process	9.78e-05
49	positive regulation of epithelial cell proliferation involved in lung morphogenesis	0.0001021
50	cellular aromatic compound metabolic process	0.0001044
51	positive regulation of striated muscle cell differentiation	0.0001052
52	protein localization to endoplasmic reticulum	0.0001118
53	response to stress	0.0001155
54	positive regulation of metabolic process	0.0001244
55	positive regulation of embryonic development	0.0001299
56	regulation of phosphorus metabolic process	0.0001376
57	regulation of synapse structure and activity	0.0001479
58	biological regulation	0.0001487
59	positive regulation of cellular metabolic process	0.0001573
60	oocyte maturation	0.0001609
61	positive regulation of muscle cell differentiation	0.0001636
62	positive regulation of catalytic activity	0.0001639
63	positive regulation of molecular function	0.0001683
64	dendrite morphogenesis	0.0001747
65	negative regulation of gene expression	0.0001862
66	regulation of cellular macromolecule biosynthetic process	0.0001924
67	cellular process	0.0001942
68	protein localization to organelle	0.0001966
69	oocyte development	0.000205
70	macromolecular complex remodeling	0.000205
71	plasma lipoprotein particle remodeling	0.000205
72	protein-lipid complex remodeling	0.000205
73	nucleobase-containing compound metabolic process	0.0002134
74	regulation of macromolecule biosynthetic process	0.0002222
75	primary metabolic process	0.0002252
76	positive regulation of macromolecule metabolic process	0.0002324
77	negative regulation of macromolecule metabolic process	0.0002387
78	learning	0.0002449
79	positive regulation of cell death	0.0002464
80	cellular macromolecule metabolic process	0.0002499
81	phosphatidylethanolamine acyl-chain remodeling	0.0002589
82	regulation of catalytic activity	0.0002725
83	regulation of intracellular protein kinase cascade	0.0002759
84	oocyte differentiation	0.0002783
85	regulation of epithelial cell proliferation involved in lung morphogenesis	0.0002893
86	oxygen homeostasis	0.0002893
87	positive regulation of cardiac muscle cell differentiation	0.0002893
88	multi-organism reproductive process	0.0002899
89	positive regulation of cellular process	0.0002922
90	regulation of cellular component biogenesis	0.0003083
91	DNA conformation change	0.0003118
92	regulation of gene expression	0.0003213
93	mitotic metaphase plate congression	0.000339
94	regulation of MAPK cascade	0.0003704
95	response to pain	0.0003717
96	regulation of phosphate metabolic process	0.000374
97	regulation of cellular biosynthetic process	0.000381
98	regulation of macromolecule metabolic process	0.0004225
99	Spemann organizer formation	0.0004344
100	renal inner medulla development	0.0004344
101	cellular response to fatty acid	0.0004393
102	locomotory exploration behavior	0.0004417
103	positive regulation of synaptic transmission, GABAergic	0.0004466
104	phosphatidylserine acyl-chain remodeling	0.0004466
105	positive regulation of membrane potential	0.0004874
106	cartilage condensation	0.0004874
107	phosphatidylcholine acyl-chain remodeling	0.0004874
108	regulation of RNA metabolic process	0.0005038
109	cellular response to stress	0.0005131
110	viral infectious cycle	0.0005169
111	positive regulation of gene expression	0.0005232
112	multicellular organismal development	0.000531
113	DNA metabolic process	0.0005481
114	cellular biosynthetic process	0.0005519
115	regulation of synapse assembly	0.0005584
116	cellular component organization	0.0005619
117	positive regulation of excitatory postsynaptic membrane potential	0.0005779
118	behavioral response to pain	0.000591
119	T cell activation	0.0006118
120	protein-lipid complex subunit organization	0.0006352
121	glycerolipid catabolic process	0.0006352
122	plasma lipoprotein particle organization	0.0006352
123	glutamate receptor signaling pathway	0.0006352
124	response to abiotic stimulus	0.000638
125	system development	0.0006439
126	circulatory system development	0.0006604
127	cardiovascular system development	0.0006604
128	regulation of synapse organization	0.0006875
129	regulation of lipid metabolic process	0.0006899
130	lymphocyte activation	0.0007012
131	cellular macromolecule biosynthetic process	0.0007029
132	negative regulation of cellular macromolecule biosynthetic process	0.0007108
133	placenta development	0.0007362
134	tissue regeneration	0.0007712
135	regulation of RNA biosynthetic process	0.000775
136	organic substance biosynthetic process	0.0008322
137	cellular localization	0.000838
138	macromolecule metabolic process	0.000841
139	activation of phospholipase D activity	0.0008457
140	negative regulation of feeding behavior	0.0008457
141	cellular response to iron ion	0.0008457
142	regulation of cholesterol storage	0.0008486
143	low-density lipoprotein particle remodeling	0.0008486
144	regulation of transcription, DNA-dependent	0.0008489
145	lipoprotein metabolic process	0.0008684
146	SRP-dependent cotranslational protein targeting to membrane	0.0008708
147	lung development	0.000903
148	establishment of endothelial barrier	0.0009036
149	mechanosensory behavior	0.0009036
150	gas homeostasis	0.0009036
151	regulation of cell death	0.0009326
152	positive regulation of nucleobase-containing compound metabolic process	0.0009478
153	chemical homeostasis	0.0009668
154	protein targeting	0.0009829
155	cotranslational protein targeting to membrane	0.001014
156	macromolecule biosynthetic process	0.001036
157	negative regulation of macromolecule biosynthetic process	0.001037
158	respiratory tube development	0.001049
159	multi-organism process	0.001078
160	regulation of growth	0.001081
161	regulation of steroid biosynthetic process	0.001096
162	locomotory behavior	0.001124
163	phosphatidylinositol metabolic process	0.001153
164	cell maturation	0.001153
165	visual learning	0.001157
166	biosynthetic process	0.001157
167	positive regulation of actin filament bundle assembly	0.00117
168	regulation of biological quality	0.001192
169	macromolecular complex assembly	0.001195
170	4-hydroxyproline metabolic process	0.001229
171	establishment of protein localization to endoplasmic reticulum	0.001266
172	protein targeting to ER	0.001266
173	immature T cell proliferation	0.001283
174	neurexin clustering	0.001283
175	positive regulation of synaptic vesicle exocytosis	0.001283
176	response to DDT	0.001283
177	cellular response to iron(III) ion	0.001283
178	negative regulation of testicular blood vessel morphogenesis	0.001283
179	positive regulation of glucocorticoid metabolic process	0.001283
180	negative regulation of testosterone biosynthetic process	0.001283
181	cytoskeletal matrix organization at active zone	0.001283
182	negative regulation of male gonad development	0.001283
183	positive regulation of synaptic vesicle endocytosis	0.001283
184	negative regulation of androgen biosynthetic process	0.001283
185	positive regulation of cortisol biosynthetic process	0.001283
186	positive regulation of glucocorticoid biosynthetic process	0.001283
187	negative regulation of blood vessel morphogenesis	0.001283
188	regulation of protein folding in endoplasmic reticulum	0.001283
189	immature T cell proliferation in thymus	0.001283
190	organelle localization	0.001338
191	developmental process	0.001387
192	metaphase plate congression	0.001407
193	low-density lipoprotein particle clearance	0.001407
194	viral genome expression	0.001423
195	viral transcription	0.001423
196	negative regulation of synapse assembly	0.001441
197	attachment of GPI anchor to protein	0.001441
198	embryonic organ development	0.001501
199	regulation of long-term neuronal synaptic plasticity	0.001513
200	RNA biosynthetic process	0.001527
201	positive regulation of collagen metabolic process	0.001615
202	positive regulation of collagen biosynthetic process	0.001615
203	exploration behavior	0.001629
204	cellular protein complex disassembly	0.00168
205	organic cyclic compound biosynthetic process	0.001694
206	regulation of developmental process	0.00171
207	cellular component organization or biogenesis	0.001751
208	in utero embryonic development	0.001759
209	establishment of organelle localization	0.001791
210	regulation of transcription from RNA polymerase II promoter	0.001822
211	endoplasmic reticulum unfolded protein response	0.001848
212	positive regulation of multicellular organismal metabolic process	0.00193
213	positive regulation of exocytosis	0.001975
214	cellular response to unfolded protein	0.001988
215	response to fatty acid	0.001988
216	glycerolipid metabolic process	0.00199
217	negative regulation of cellular biosynthetic process	0.002026
218	positive regulation of apoptotic process	0.002056
219	protein complex disassembly	0.002059
220	positive regulation of nitrogen compound metabolic process	0.002117
221	translational termination	0.002144
222	anatomical structure development	0.002163
223	somatic stem cell maintenance	0.002169
224	regulation of plasma lipoprotein particle levels	0.002183
225	synaptic vesicle targeting	0.002244
226	chondrocyte proliferation	0.002244
227	negative regulation of nervous system development	0.002244
228	microvillus organization	0.002244
229	leukocyte proliferation	0.002318
230	anatomical structure morphogenesis	0.002331
231	positive regulation of programmed cell death	0.002342
232	regulation of cellular component organization	0.002352
233	visual behavior	0.002407
234	regulation of excitatory postsynaptic membrane potential	0.002407
235	negative regulation of biosynthetic process	0.002433
236	regulation of programmed cell death	0.002436
237	developmental induction	0.00247
238	regulation of anatomical structure morphogenesis	0.002483
239	positive regulation of phosphorus metabolic process	0.002529
240	positive regulation of phosphate metabolic process	0.002529
241	negative regulation of metabolic process	0.002531
242	cellular macromolecular complex assembly	0.002537
243	chordate embryonic development	0.002577
244	reproductive behavior	0.002639
245	regulation of synaptic vesicle exocytosis	0.002683
246	regulation of protein metabolic process	0.002746
247	regulation of response to stimulus	0.002751
248	regulation of apoptotic process	0.002773
249	positive regulation of organelle organization	0.002813
250	cell-cell signaling involved in cell fate commitment	0.00282
251	parturition	0.00289
252	response to stimulus	0.003054
253	aromatic compound biosynthetic process	0.003166
254	negative regulation of RNA metabolic process	0.003184
255	regulation of cardiac muscle cell proliferation	0.003204
256	gene expression	0.00323
257	heterocycle biosynthetic process	0.00324
258	embryo development ending in birth or egg hatching	0.003247
259	response to carbohydrate stimulus	0.003258
260	mammary gland development	0.003271
261	regulation of spindle organization	0.003276
262	positive regulation of cardiac muscle contraction	0.003276
263	regulation of cell-cell adhesion mediated by integrin	0.003276
264	skeletal muscle tissue growth	0.003276
265	peptidyl-proline hydroxylation to 4-hydroxy-L-proline	0.003276
266	non-canonical Wnt receptor signaling pathway via MAPK cascade	0.003276
267	nucleobase-containing compound biosynthetic process	0.003333
268	germ cell development	0.003345
269	regulation of catabolic process	0.003349
270	optic nerve development	0.003353
271	phosphatidylinositol acyl-chain remodeling	0.003353
272	lung alveolus development	0.003361
273	multicellular organismal response to stress	0.003367
274	regulation of hydrolase activity	0.003386
275	phosphatidylserine metabolic process	0.003391
276	establishment of chromosome localization	0.003391
277	positive regulation of cytoskeleton organization	0.003421
278	cellular protein localization	0.003474
279	negative regulation of biological process	0.003495
280	regulation of kinase activity	0.003536
281	formation of primary germ layer	0.003616
282	positive regulation of stress fiber assembly	0.003627
283	regulation of vascular endothelial growth factor receptor signaling pathway	0.003627
284	activation of signaling protein activity involved in unfolded protein response	0.003655
285	regulation of cell projection assembly	0.003655
286	cellular response to topologically incorrect protein	0.003684
287	single-organism developmental process	0.003695
288	signal transduction	0.003744
289	multi-multicellular organism process	0.003748
290	cellular response to corticotropin-releasing hormone stimulus	0.003757
291	positive regulation of aldosterone biosynthetic process	0.003757
292	hindbrain structural organization	0.003757
293	positive regulation of ruffle assembly	0.003757
294	caudate nucleus development	0.003757
295	spindle stabilization	0.003757
296	nipple morphogenesis	0.003757
297	response to corticotropin-releasing hormone stimulus	0.003757
298	cerebellum structural organization	0.003757
299	nipple development	0.003757
300	positive regulation of attachment of spindle microtubules to kinetochore	0.003757
301	organ senescence	0.003757
302	nucleotide-binding oligomerization domain containing 1 signaling pathway	0.003757
303	bradykinin biosynthetic process	0.003757
304	female sex determination	0.003757
305	mitotic spindle stabilization	0.003757
306	regulation of chromosome condensation	0.003757
307	positive regulation of aldosterone metabolic process	0.003757
308	putamen development	0.003757
309	regulation of synaptic vesicle endocytosis	0.003757
310	tissue kallikrein-kinin cascade	0.003757
311	regulation of actin cytoskeleton organization	0.00377
312	cellular macromolecule localization	0.003899
313	reproduction	0.003906
314	embryonic placenta development	0.003928
315	lipoprotein biosynthetic process	0.003951
316	endothelial cell development	0.003951
317	cellular response to lipid	0.00401
318	mRNA catabolic process	0.004017
319	regulation of DNA metabolic process	0.004018
320	positive regulation of macromolecule biosynthetic process	0.004047
321	regulation of exocytosis	0.004089
322	developmental programmed cell death	0.004128
323	T cell differentiation	0.004133
324	negative regulation of nucleobase-containing compound metabolic process	0.004137
325	respiratory system development	0.004157
326	response to mechanical stimulus	0.004326
327	cell adhesion	0.004339
328	organelle organization	0.004384
329	positive regulation of developmental process	0.004436
330	wound healing	0.004451
331	regulation of steroid metabolic process	0.004455
332	positive regulation of hydrolase activity	0.004481
333	smooth muscle cell differentiation	0.004542
334	regulation of attachment of spindle microtubules to kinetochore	0.004556
335	chromosome localization	0.004574
336	motor neuron axon guidance	0.004574
337	regulation of cell cycle arrest	0.004578
338	regulation of filopodium assembly	0.004595
339	regulation of cholesterol metabolic process	0.004595
340	positive regulation of nuclease activity	0.004597
341	dendrite development	0.004597
342	cellular response to oxidative stress	0.004603
343	regulation of body fluid levels	0.004632
344	positive regulation of biosynthetic process	0.004653
345	multi-organism cellular process	0.004752
346	reproductive process	0.004755
347	mitotic cell cycle checkpoint	0.004758
348	regulation of lipid biosynthetic process	0.004758
349	positive regulation of RNA metabolic process	0.004766
350	cellular process involved in reproduction	0.004771
351	response to corticosteroid stimulus	0.004812
352	negative regulation of sequence-specific DNA binding transcription factor activity	0.004853
353	lymphocyte proliferation	0.00495
354	positive regulation of transcription from RNA polymerase II promoter	0.00495
355	homeostasis of number of cells	0.004951
356	organic hydroxy compound metabolic process	0.004969
357	biological adhesion	0.004981
358	cellular response to glucose starvation	0.005015
359	regulation of feeding behavior	0.005015
360	phosphatidylglycerol acyl-chain remodeling	0.005015
361	ER-nucleus signaling pathway	0.005036
362	cellular nitrogen compound biosynthetic process	0.005049
363	blood vessel development	0.005072
364	leukocyte activation	0.005075
365	regulation of collagen biosynthetic process	0.005145
366	regulation of cholesterol biosynthetic process	0.005264
367	protein import into nucleus, translocation	0.005264
368	negative regulation of transcription, DNA-dependent	0.005293
369	regulation of postsynaptic membrane potential	0.005341
370	positive regulation of cellular protein metabolic process	0.005449
371	blood vessel morphogenesis	0.005452
372	regulation of stress fiber assembly	0.005486
373	regulation of localization	0.005671
374	regulation of collagen metabolic process	0.005741
375	regulation of cell cycle process	0.005773
376	embryo development	0.005808
377	regulation of cellular protein metabolic process	0.005872
378	cell-cell adhesion	0.005984
379	T cell proliferation	0.006011
380	regulation of multicellular organismal metabolic process	0.006011
381	positive regulation of nervous system development	0.006024
382	positive regulation of synapse assembly	0.006024
383	protein import	0.006064
384	peptidyl-proline hydroxylation	0.006099
385	apoptotic process involved in morphogenesis	0.006099
386	establishment of apical/basal cell polarity	0.006099
387	regulation of protein kinase activity	0.006102
388	mononuclear cell proliferation	0.006134
389	cerebellum development	0.006176
390	negative regulation of cellular metabolic process	0.006215
391	positive regulation of mesenchymal cell proliferation	0.006386
392	positive regulation of protein metabolic process	0.006503
393	regulation of transferase activity	0.006563
394	positive regulation of chromosome organization	0.006571
395	regulation of signal transduction	0.006585
396	regulation of sequence-specific DNA binding transcription factor activity	0.00669
397	cell cycle checkpoint	0.006724
398	regulation of chromosome organization	0.006741
399	positive regulation of cyclic nucleotide metabolic process	0.006754
400	positive regulation of cellular component biogenesis	0.006858
401	viral reproduction	0.006885
402	negative regulation of protein metabolic process	0.007006
403	nervous system development	0.007007
404	negative regulation of translation	0.007038
405	negative regulation of nitrogen compound metabolic process	0.007076
406	central nervous system development	0.007126
407	regulation of double-strand break repair	0.007155
408	response to water stimulus	0.007155
409	retinal ganglion cell axon guidance	0.007155
410	endothelium development	0.00717
411	mesoderm formation	0.007295
412	multicellular organismal process	0.007324
413	canonical Wnt receptor signaling pathway involved in mesenchymal stem cell differentiation	0.007335
414	mesenchymal stem cell differentiation	0.007335
415	lysophospholipid transport	0.007335
416	cellular response to cold	0.007335
417	canonical Wnt receptor signaling pathway involved in osteoblast differentiation	0.007335
418	negative regulation of histone deacetylation	0.007335
419	lung connective tissue development	0.007335
420	renal vesicle induction	0.007335
421	positive regulation of behavioral fear response	0.007335
422	positive regulation of chromosome segregation	0.007335
423	left ventricular cardiac muscle tissue morphogenesis	0.007335
424	M phase specific microtubule process	0.007335
425	positive regulation of cytolysis	0.007335
426	viral release from host cell	0.007335
427	terminal button organization	0.007335
428	regulation of testosterone biosynthetic process	0.007335
429	positive regulation of dermatome development	0.007335
430	dermatome development	0.007335
431	vocal learning	0.007335
432	regulation of multicellular organismal development	0.007395
433	RNA catabolic process	0.007426
434	memory	0.007557
435	single-multicellular organism process	0.007599
436	vasculature development	0.007603
437	regulation of DNA repair	0.007808
438	epithelial to mesenchymal transition	0.007808
439	negative regulation of cellular process	0.007808
440	detection of mechanical stimulus	0.007831
441	glycerophospholipid catabolic process	0.007917
442	cartilage morphogenesis	0.007917
443	establishment or maintenance of monopolar cell polarity	0.007917
444	maintenance of protein localization in endoplasmic reticulum	0.007917
445	protein retention in ER lumen	0.007917
446	establishment of monopolar cell polarity	0.007917
447	dendritic spine morphogenesis	0.007917
448	regulation of transcription by glucose	0.007917
449	regulation of muscle cell differentiation	0.008007
450	response to endoplasmic reticulum stress	0.008286
451	cell differentiation	0.008314
452	regulation of heart contraction	0.008359
453	positive regulation of transcription, DNA-dependent	0.008375
454	lipoprotein catabolic process	0.008419
455	nuclear-transcribed mRNA catabolic process, nonsense-mediated decay	0.008433
456	positive regulation of nucleotide metabolic process	0.008433
457	positive regulation of purine nucleotide metabolic process	0.008433
458	glycerophospholipid metabolic process	0.008449
459	cation transport	0.008556
460	associative learning	0.00858
461	regulation of G2/M transition of mitotic cell cycle	0.008636
462	positive regulation of amine transport	0.008636
463	response to oxidative stress	0.008679
464	heart development	0.008834
465	cellular response to stimulus	0.008895
466	anatomical structure formation involved in morphogenesis	0.009112
467	regulation of JUN kinase activity	0.009147
468	regulation of nuclease activity	0.009147
469	single-organism metabolic process	0.009195
470	G2/M transition of mitotic cell cycle	0.009215
471	positive regulation of kinase activity	0.009384
472	regulation of striated muscle cell differentiation	0.009414
473	multicellular organismal reproductive process	0.009453
474	cellular response to organic cyclic compound	0.009468
475	establishment of localization in cell	0.009498
476	positive regulation of multicellular organismal process	0.009589
477	tube development	0.009605
478	protein complex subunit organization	0.009675
479	lipid catabolic process	0.009699
480	oogenesis	0.009743
481	single-organism reproductive behavior	0.009743
482	mesoderm morphogenesis	0.009743
483	positive regulation of cell differentiation	0.009821
484	regulation of cardiac muscle cell differentiation	0.009822
485	regulation of inhibitory postsynaptic membrane potential	0.009822
486	protein localization to chromosome	0.009822
487	histone phosphorylation	0.009822
488	positive regulation of cardiac muscle cell proliferation	0.009822
489	lipoprotein transport	0.00984
490	regulation of dendritic spine development	0.00984
491	regulation of RNA polymerase II transcriptional preinitiation complex assembly	0.01002
492	positive regulation of protein kinase C signaling cascade	0.01002
493	Wnt receptor signaling pathway, calcium modulating pathway	0.01002
494	negative regulation of cell fate specification	0.01002
495	phosphorelay signal transduction system	0.01002
496	carbon catabolite regulation of transcription	0.01002
497	spinal cord motor neuron cell fate specification	0.01002
498	positive regulation of meiosis	0.01002
499	regulation of mRNA 3'-end processing	0.01002
500	single-organism transport	0.01016
