# Supplementary material for: Dietary Flavanols Modulate the Transcription of Genes Associated with Cardiovascular Pathology without Changes in Their DNA Methylation State
Source: PLoS One. 2014 Apr 24;9(4):e95527. doi: 10.1371/journal.pone.0095527 (PMC3998980; doi:10.1371/journal.pone.0095527)
Supplement: Table S3 — Pathways identified for differentially expressed genes using MetaCore software. (XLS) [file pone.0095527.s004.xls]

## Sheet: Sheet 0
Supplemental table S3: Cellular pathways obtained using MetaCore
#	Maps	pValue
1	Hypoxia-induced EMT in cancer and fibrosis	3.767e-05
2	Immune response_Lectin induced complement pathway	0.0001559
3	Immune response_Alternative complement pathway	0.0003072
4	Signal transduction_Activation of PKC via G-Protein coupled receptor	0.001478
5	Cell adhesion_ECM remodeling	0.001478
6	Immune response_Classical complement pathway	0.001478
7	Development_S1P4 receptor signaling pathway	0.001709
8	Cell adhesion_Cadherin-mediated cell adhesion	0.00324
9	Cell cycle_Nucleocytoplasmic transport of CDK/Cyclins	0.004136
10	Immune response_MIF - the neuroendocrine-macrophage connector	0.004773
11	Development_PIP3 signaling in cardiac myocytes	0.005239
12	Cytoskeleton remodeling_TGF, WNT and cytoskeletal remodeling	0.00528
13	DNA damage_ATM/ATR regulation of G1/S checkpoint	0.006964
14	Cell cycle_Spindle assembly and chromosome separation	0.007777
15	Development_IGF-1 receptor signaling	0.008058
16	Chemotaxis_CXCR4 signaling pathway	0.008651
17	Neurophysiological process_EphB receptors in dendritic spine morphogenesis and synaptogenesis	0.009587
18	Muscle contraction_ACM regulation of smooth muscle contraction	0.01096
19	Transcription_Sin3 and NuRD in transcription regulation	0.01278
20	G-protein signaling_Regulation of p38 and JNK signaling mediated by G-proteins	0.01398
21	Muscle contraction_GPCRs in the regulation of smooth muscle tone	0.01483
22	Immune response_MIF-mediated glucocorticoid regulation	0.01519
23	Transcription_Role of heterochromatin protein 1 (HP1) family in transcriptional silencing	0.01519
24	Development_c-Kit ligand signaling pathway during hemopoiesis	0.01551
25	Cytoskeleton remodeling_Regulation of actin cytoskeleton by Rho GTPases	0.01716
26	Niacin-HDL metabolism	0.01947
27	Apoptosis and survival_TNFR1 signaling pathway	0.01947
28	Cell cycle_Initiation of mitosis	0.02152
29	Transport_RAB5A regulation pathway	0.02152
30	Cell adhesion_Ephrin signaling	0.02265
31	DNA damage_ATM / ATR regulation of G2 / M checkpoint	0.0239
32	Development_S1P2 and S1P3 receptors in cell proliferation and differentiation	0.0239
33	Anandamide biosynthesis and metabolism	0.02436
34	Development_WNT5A signaling	0.02614
35	Transcription_Role of Akt in hypoxia induced HIF1 activation	0.02643
36	Cell cycle_Transition and termination of DNA replication	0.02908
37	Reproduction_GnRH signaling	0.02955
38	Immune response_IL-2 activation and signaling pathway	0.02992
39	Neurophysiological process_Long-term depression in cerebellum	0.02992
40	Cytokine production by Th17 cells in CF (Mouse model)	0.02992
41	ATP/ITP metabolism	0.03017
42	Neurophysiological process_nNOS signaling in neuronal synapses	0.03188
43	Arachidonic acid production	0.03193
44	Signal transduction_PKA signaling	0.03402
45	Cell adhesion_Gap junctions	0.03481
46	Apoptosis and survival_Endoplasmic reticulum stress response pathway	0.03842
47	Immune response_T cell receptor signaling pathway	0.03842
48	Apoptosis and survival_Granzyme B signaling	0.04107
49	Cell cycle_Role of Nek in cell cycle regulation	0.04107
50	Development_Angiotensin signaling via STATs	0.04107
51	CFTR folding and maturation (norm and CF)	0.04355
52	G-protein signaling_Regulation of CDC42 activity	0.0444
53	Apoptosis and survival_Caspase cascade	0.0444
54	Signal transduction_Activin A signaling regulation	0.0444
55	Airway smooth muscle contraction in asthma	0.04561
56	Signal transduction_Erk Interactions: Inhibition of Erk	0.04786
57	G-protein signaling_RhoA regulation pathway	0.04786
58	Immune response_CXCR4 signaling via second messenger	0.04786
59	Development_NOTCH1-mediated pathway for NF-KB activity modulation	0.04786
